# Supplementary material for: A Fully In Silico Protocol to Understand Olfactory Receptor–Odorant Interactions
Source: ACS Omega. 2025 Jun 3;10(23):24030–49. doi: 10.1021/acsomega.4c08181 (PMC12177607; doi:10.1021/acsomega.4c08181)
Supplement: Supplementary file 2 [file ao4c08181_si_002.xlsx]

## Sheet: S1 Data OR-Odorant Responsivnes
Receptor	SMILES	Odorant	Responsiveness - M2OR	AFFINITY - GNINA	GNINA Re-scoring - Autodock	NF - Not found in M2OR, 0 = Not responsive proven, 1 = Responsive
OR51E1	CC(=CCC/C(=C/COC(=O)C)/C)C	(2E)-3,7-Dimethylocta-2,6-dien-1-yl acetate	1	-5.6	-5.62076
OR51E1	C[C@H](C(=O)N[C@H](C)C(=O)O)N	(2R)-2-[[(2R)-2-aminopropanoyl]amino]propanoic acid	NF	-4.7	-4.76023
OR51E1	CC(=O)N[C@@H](CCC(=O)O)C(=O)O	(2S)-2-acetamidopentanedioic acid	NF	-5.6	-5.69686
OR51E1	CN(C)C(=NCCC[C@@H](C(=O)O)N)N	(2S)-2-amino-5-[[amino(dimethylamino)methylidene]amino]pentanoic acid	NF	-4.9	-4.99536
OR51E1	C(CCN=C(N)N)C[C@@H](C(=O)O)N	(2S)-2-amino-6-(diaminomethylideneamino)hexanoic acid	NF	-5.1	-5.10638
OR51E1	C([C@@H](C(=O)O)O)O	(2S)-2,3-dihydroxypropanoic acid	NF	-3.4	-3.45592
OR51E1	C[C@@H](CCC=C(C)C)CCO	(3S)-3,7-dimethyloct-6-en-1-ol	0	-5.1	-5.16236
OR51E1	C(C(=O)O)N	2-aminoacetic acid	NF	-3	-3.00501
OR51E1	C(C(=O)O)C(CC(=O)O)(C(=O)O)O	2-hydroxypropane-1,2,3-tricarboxylic acid	0	-5	-5.04524
OR51E1	C(CC(=O)O)C(=O)C(=O)O	2-oxopentanedioic acid	NF	-4.6	-4.67657
OR51E1	C(C(C(=O)O)N)N	2,3-diaminopropanoic acid	NF	-3.5	-3.53331
OR51E1	CC(CNC(=O)N)C(=O)O	3-(carbamoylamino)-2-methylpropanoic acid	NF	-4.5	-4.50118
OR51E1	C(CNC(=O)N)C(=O)O	3-(carbamoylamino)propanoic acid	NF	-4.1	-4.15551
OR51E1	C(C(=O)C(=O)O)O	3-hydroxy-2-oxopropanoic acid	NF	-3.6	-3.67693
OR51E1	CCCC(C)(CC(=O)O)O	3-hydroxy-3-methylhexanoic acid	0	-4.6	-4.65635
OR51E1	CCC/C(=C/C(=O)O)/C	3-Methyl-2-hexenoic_acid	0	-4.8	-4.84275
OR51E1	CC(=CCOC(=O)C)C	3-methylbut-2-enyl acetate	0	-4.5	-4.50879
OR51E1	CCCCCC(=O)C(C)C(=O)C	3-methylnonane-2,4-dione	0	-5.2	-5.23302
OR51E1	CCCC(CCOC(=O)C)S	3-sulfanylhexyl acetate	0	-4.5	-4.54054
OR51E1	CC(=CCCC(C)(C=C)O)C	3,7-dimethylocta-1,6-dien-3-ol	0	-5.2	-5.25425
OR51E1	CC(=O)O	acetic acid	0	-2.7	-2.77138
OR51E1	CC(=O)C(=O)C	butane-2,3-dione	0	-3.5	-3.53791
OR51E1	CC/C=C\CCO	cis-3-Hexen-1-ol	0	-3.9	-3.93643
OR51E1	CCCCCC/C=C\CCC=O	cis-Undec-4-enal	0	-4.9	-4.95584
OR51E1	CC(=CCC/C(=C/C=O)/C)C	Citral	1	-5.4	-5.43175
OR51E1	CCCCCCCCCC=O	decanal	1	-4.6	-4.64292
OR51E1	CCCCCCCCCC(=O)O	decanoic acid	0	-5	-5.0804
OR51E1	CCCCCCCCCCCC(=O)O	dodecanoic acid	0	-5.1	-5.17032
OR51E1	CC(=CCC/C(=C/CO)/C)C	GERANIOL	0	-5.3	-5.33929
OR51E1	CCCCCCCO	heptan-1-ol	0	-4	-4.05625
OR51E1	CCCCCC(=O)C	heptan-2-one	0	-4.1	-4.13755
OR51E1	CCCCC(=O)CC	heptan-3-one	0	-4.2	-4.2505
OR51E1	CCCCCCC=O	heptanal	0	-3.9	-3.93856
OR51E1	CCCCCCC(=O)O	heptanoic acid	0	-4.4	-4.48511
OR51E1	CCCCCCCOC(=O)C	heptyl acetate	0	-4.7	-4.70903
OR51E1	CCCCCCO	hexan-1-ol	0	-3.6	-3.65527
OR51E1	CCCCC(=O)C	hexan-2-one	0	-3.9	-3.96472
OR51E1	CCCCCC=O	hexanal	0	-3.7	-3.77872
OR51E1	CCCCCC(=O)O	hexanoic acid	0	-4.1	-4.17449
OR51E1	CCCCCCOC(=O)CCC	hexyl butanoate	0	-4.7	-4.73449
OR51E1	CCCCCCCC(=O)C	nonan-2-one	0	-4.7	-4.76851
OR51E1	CCCCCCCCC=O	nonanal	0	-4.3	-4.39704
OR51E1	CCCCCCCCC(=O)O	nonanoic acid	1	-4.7	-4.71641
OR51E1	CCCCCCC(=O)C	octan-2-one	0	-4.3	-4.3619
OR51E1	CCCCCC(=O)CC	octan-3-one	0	-4.3	-4.36432
OR51E1	CCCCCCCC=O	octanal	0	-4.1	-4.19514
OR51E1	CCCCCCCC(=O)O	octanoic acid	0	-4.6	-4.6219
OR51E1	CCCCCCCCOC(=O)C	octyl acetate	1	-4.8	-4.88072
OR51E1	CCCCCCCCCCCCCCC(=O)O	pentadecanoic acid	NF	-5.9	-5.94145
OR51E1	CCCC(=O)C	pentan-2-one	0	-3.6	-3.67458
OR51E1	CCCCC(=O)O	pentanoic acid	0	-3.9	-3.97722
OR51E1	CCCCCC(=O)OCCCCC	pentyl hexanoate	0	-5.3	-5.39928
OR51E1	CCCCCCC(=O)OCC=C	prop-2-enyl heptanoate	0	-4.8	-4.84759
OR51E1	CCC(=O)O	propanoic acid	0	-3.2	-3.2117
OR51E1	CCCCCCCCCCCCCC(=O)O	tetradecanoic acid	0	-5.5	-5.56304
OR51E1	CCCCCCCCCCC=O	undecanal	0	-4.6	-4.69333
OR51E1	CCCCCCCCCCC(=O)O	undecanoic acid	0	-5.3	-5.34368
OR51E1	C(=O)(N)N	urea	NF	-2.8	-2.82811
OR51E2	CC(=CCC/C(=C/COC(=O)C)/C)C	(2E)-3,7-Dimethylocta-2,6-dien-1-yl_acetate	0	-4.6	-4.62165
OR51E2	C[C@H](C(=O)N[C@H](C)C(=O)O)N	(2R)-2-[[(2R)-2-aminopropanoyl]amino]propanoic acid	1	-4	-4.03823
OR51E2	CC(=O)N[C@@H](CCC(=O)O)C(=O)O	(2S)-2-acetamidopentanedioic acid	1	-5	-5.04212
OR51E2	CN(C)C(=NCCC[C@@H](C(=O)O)N)N	(2S)-2-amino-5-[[amino(dimethylamino)methylidene]amino]pentanoic acid	0	-4.2	-4.22095
OR51E2	C(CCN=C(N)N)C[C@@H](C(=O)O)N	(2S)-2-amino-6-(diaminomethylideneamino)hexanoic acid	0	-4.5	-4.50382
OR51E2	C([C@@H](C(=O)O)O)O	(2S)-2,3-dihydroxypropanoic acid	1	-3.5	-3.50708
OR51E2	C[C@@H](CCC=C(C)C)CCO	(3S)-3,7-dimethyloct-6-en-1-ol	0	-4	-4.07433
OR51E2	C(C(=O)O)N	2-aminoacetic acid	1	-2.8	-2.81947
OR51E2	C(C(=O)O)C(CC(=O)O)(C(=O)O)O	2-hydroxypropane-1,2,3-tricarboxylic acid	NF	-4.4	-4.41043
OR51E2	C(CC(=O)O)C(=O)C(=O)O	2-oxopentanedioic acid	1	-4.2	-4.23118
OR51E2	C(C(C(=O)O)N)N	2,3-diaminopropanoic acid	0	-3.1	-3.18987
OR51E2	CC(CNC(=O)N)C(=O)O	3-(carbamoylamino)-2-methylpropanoic acid	0	-4.3	-4.38069
OR51E2	C(CNC(=O)N)C(=O)O	3-(carbamoylamino)propanoic acid	0	-3.7	-3.72346
OR51E2	C(C(=O)C(=O)O)O	3-hydroxy-2-oxopropanoic acid	1	-3.5	-3.52601
OR51E2	CCCC(C)(CC(=O)O)O	3-hydroxy-3-methylhexanoic acid	0	-4.1	-4.16738
OR51E2	CCC/C(=C/C(=O)O)/C	3-Methyl-2-hexenoic_acid	0	-3.8	-3.87952
OR51E2	CC(=CCOC(=O)C)C	3-methylbut-2-enyl acetate	0	-3.9	-3.97286
OR51E2	CCCCCC(=O)C(C)C(=O)C	3-methylnonane-2,4-dione	0	-3.9	-3.93974
OR51E2	CCCC(CCOC(=O)C)S	3-sulfanylhexyl acetate	0	-3.6	-3.61748
OR51E2	CC(=CCCC(C)(C=C)O)C	3,7-dimethylocta-1,6-dien-3-ol	0	-4	-4.08876
OR51E2	CC(=O)O	acetic acid	1	-2.5	-2.50843
OR51E2	CC(=O)C(=O)C	butane-2,3-dione	0	-2.9	-2.98207
OR51E2	CC/C=C\CCO	cis-3-Hexen-1-ol	0	-3.6	-3.67959
OR51E2	CCCCCC/C=C\CCC=O	cis-Undec-4-enal	0	-3.4	-3.48071
OR51E2	CC(=CCC/C(=C/C=O)/C)C	Citral	0	-4.4	-4.44195
OR51E2	CCCCCCCCCC=O	decanal	0	-3.3	-3.33846
OR51E2	CCCCCCCCCC(=O)O	decanoic acid	0	-3.8	-3.85818
OR51E2	CCCCCCCCCCCC(=O)O	dodecanoic acid	NF	-3.8	-3.81587
OR51E2	CC(=CCC/C(=C/CO)/C)C	GERANIOL	0	-4.4	-4.491
OR51E2	CCCCCCCO	heptan-1-ol	0	-3.4	-3.46977
OR51E2	CCCCCC(=O)C	heptan-2-one	1	-3.4	-3.40963
OR51E2	CCCCC(=O)CC	heptan-3-one	0	-3.5	-3.51445
OR51E2	CCCCCCC=O	heptanal	0	-3.2	-3.29558
OR51E2	CCCCCCC(=O)O	heptanoic acid	0	-3.7	-3.73799
OR51E2	CCCCCCCOC(=O)C	heptyl acetate	0	-3.6	-3.67813
OR51E2	CCCCCCO	hexan-1-ol	0	-3.4	-3.43363
OR51E2	CCCCC(=O)C	hexan-2-one	0	-3.3	-3.38904
OR51E2	CCCCCC=O	hexanal	0	-3.2	-3.28754
OR51E2	CCCCCC(=O)O	hexanoic acid	0	-3.4	-3.48851
OR51E2	CCCCCCOC(=O)CCC	hexyl butanoate	0	-3.6	-3.69781
OR51E2	CCCCCCCC(=O)C	nonan-2-one	0	-3.6	-3.68774
OR51E2	CCCCCCCCC=O	nonanal	0	-3.5	-3.54617
OR51E2	CCCCCCCCC(=O)O	nonanoic acid	0	-3.6	-3.63482
OR51E2	CCCCCCC(=O)C	octan-2-one	0	-3.5	-3.54981
OR51E2	CCCCCC(=O)CC	octan-3-one	0	-3.5	-3.51841
OR51E2	CCCCCCCC=O	octanal	0	-3.4	-3.49179
OR51E2	CCCCCCCC(=O)O	octanoic acid	0	-3.7	-3.7567
OR51E2	CCCCCCCCOC(=O)C	octyl acetate	0	-3.8	-3.80914
OR51E2	CCCCCCCCCCCCCCC(=O)O	pentadecanoic acid	0	-4	-4.02868
OR51E2	CCCC(=O)C	pentan-2-one	0	-3.1	-3.1602
OR51E2	CCCCC(=O)O	pentanoic acid	0	-3.5	-3.57039
OR51E2	CCCCCC(=O)OCCCCC	pentyl hexanoate	0	-3.7	-3.73799
OR51E2	CCCCCCC(=O)OCC=C	prop-2-enyl heptanoate	0	-4.4	-4.42446
OR51E2	CCC(=O)O	propanoic acid	1	-2.8	-2.84436
OR51E2	CCCCCCCCCCCCCC(=O)O	tetradecanoic acid	NF	-3.5	-3.51804
OR51E2	CCCCCCCCCCC=O	undecanal	0	-3.7	-3.72729
OR51E2	CCCCCCCCCCC(=O)O	undecanoic acid	0	-4.3	-4.34821
OR51E2	C(=O)(N)N	urea	1	-2.7	-2.75846
OR51D1	CC(=CCC/C(=C/COC(=O)C)/C)C	(2E)-3,7-Dimethylocta-2,6-dien-1-yl_acetate	0	-5.8	-5.81752
OR51D1	C[C@H](C(=O)N[C@H](C)C(=O)O)N	(2R)-2-[[(2R)-2-aminopropanoyl]amino]propanoic acid	NF	-5.1	-5.12374
OR51D1	CC(=O)N[C@@H](CCC(=O)O)C(=O)O	(2S)-2-acetamidopentanedioic acid	NF	-5.3	-5.35422
OR51D1	CN(C)C(=NCCC[C@@H](C(=O)O)N)N	(2S)-2-amino-5-[[amino(dimethylamino)methylidene]amino]pentanoic acid	NF	-5.1	-5.10949
OR51D1	C(CCN=C(N)N)C[C@@H](C(=O)O)N	(2S)-2-amino-6-(diaminomethylideneamino)hexanoic acid	NF	-5.2	-5.23577
OR51D1	C([C@@H](C(=O)O)O)O	(2S)-2,3-dihydroxypropanoic acid	NF	-3.8	-3.82396
OR51D1	C[C@@H](CCC=C(C)C)CCO	(3S)-3,7-dimethyloct-6-en-1-ol	NF	-5	-5.05085
OR51D1	C(C(=O)O)N	2-aminoacetic acid	NF	-3.5	-3.53522
OR51D1	C(C(=O)O)C(CC(=O)O)(C(=O)O)O	2-hydroxypropane-1,2,3-tricarboxylic acid	NF	-4.4	-4.47062
OR51D1	C(CC(=O)O)C(=O)C(=O)O	2-oxopentanedioic acid	NF	-4.8	-4.86431
OR51D1	C(C(C(=O)O)N)N	2,3-diaminopropanoic acid	NF	-3.8	-3.86567
OR51D1	CC(CNC(=O)N)C(=O)O	3-(carbamoylamino)-2-methylpropanoic acid	NF	-4.8	-4.83087
OR51D1	C(CNC(=O)N)C(=O)O	3-(carbamoylamino)propanoic acid	NF	-4.3	-4.31087
OR51D1	C(C(=O)C(=O)O)O	3-hydroxy-2-oxopropanoic acid	NF	-3.9	-3.93385
OR51D1	CCCC(C)(CC(=O)O)O	3-hydroxy-3-methylhexanoic acid	NF	-4.4	-4.44707
OR51D1	CCC/C(=C/C(=O)O)/C	3-Methyl-2-hexenoic_acid	NF	-4.4	-4.49656
OR51D1	CC(=CCOC(=O)C)C	3-methylbut-2-enyl acetate	NF	-4.8	-4.8501
OR51D1	CCCCCC(=O)C(C)C(=O)C	3-methylnonane-2,4-dione	0	-5.4	-5.43413
OR51D1	CCCC(CCOC(=O)C)S	3-sulfanylhexyl acetate	0	-4.8	-4.84557
OR51D1	CC(=CCCC(C)(C=C)O)C	3,7-dimethylocta-1,6-dien-3-ol	0	-5.1	-5.19483
OR51D1	CC(=O)O	acetic acid	NF	-3.1	-3.15796
OR51D1	CC(=O)C(=O)C	butane-2,3-dione	0	-3.7	-3.70218
OR51D1	CC/C=C\CCO	cis-3-Hexen-1-ol	0	-3.9	-3.91938
OR51D1	CCCCCC/C=C\CCC=O	cis-Undec-4-enal	0	-5.1	-5.11103
OR51D1	CC(=CCC/C(=C/C=O)/C)C	Citral	0	-5.2	-5.26249
OR51D1	CCCCCCCCCC=O	decanal	0	-4.6	-4.60302
OR51D1	CCCCCCCCCC(=O)O	decanoic acid	NF	-5	-5.08235
OR51D1	CCCCCCCCCCCC(=O)O	dodecanoic acid	NF	-5.2	-5.26047
OR51D1	CC(=CCC/C(=C/CO)/C)C	GERANIOL	NF	-5.2	-5.26895
OR51D1	CCCCCCCO	heptan-1-ol	NF	-4.3	-4.38425
OR51D1	CCCCCC(=O)C	heptan-2-one	0	-4.5	-4.55739
OR51D1	CCCCC(=O)CC	heptan-3-one	NF	-4.1	-4.18322
OR51D1	CCCCCCC=O	heptanal	NF	-4.3	-4.33396
OR51D1	CCCCCCC(=O)O	heptanoic acid	NF	-4.9	-4.96942
OR51D1	CCCCCCCOC(=O)C	heptyl acetate	0	-4.8	-4.81566
OR51D1	CCCCCCO	hexan-1-ol	NF	-3.9	-3.91256
OR51D1	CCCCC(=O)C	hexan-2-one	NF	-4	-4.02976
OR51D1	CCCCCC=O	hexanal	NF	-4	-4.0465
OR51D1	CCCCCC(=O)O	hexanoic acid	0	-4.4	-4.47089
OR51D1	CCCCCCOC(=O)CCC	hexyl butanoate	0	-4.9	-4.9937
OR51D1	CCCCCCCC(=O)C	nonan-2-one	NF	-4.8	-4.87024
OR51D1	CCCCCCCCC=O	nonanal	NF	-4.5	-4.5856
OR51D1	CCCCCCCCC(=O)O	nonanoic acid	NF	-4.7	-4.75882
OR51D1	CCCCCCC(=O)C	octan-2-one	NF	-4.7	-4.76814
OR51D1	CCCCCC(=O)CC	octan-3-one	NF	-4.6	-4.63026
OR51D1	CCCCCCCC=O	octanal	0	-4.5	-4.59393
OR51D1	CCCCCCCC(=O)O	octanoic acid	NF	-4.9	-4.96465
OR51D1	CCCCCCCCOC(=O)C	octyl acetate	0	-4.8	-4.82371
OR51D1	CCCCCCCCCCCCCCC(=O)O	pentadecanoic acid	NF	-5.1	-5.17043
OR51D1	CCCC(=O)C	pentan-2-one	NF	-3.7	-3.78703
OR51D1	CCCCC(=O)O	pentanoic acid	NF	-4.1	-4.16587
OR51D1	CCCCCC(=O)OCCCCC	pentyl hexanoate	NF	-5.5	-5.54254
OR51D1	CCCCCCC(=O)OCC=C	prop-2-enyl heptanoate	NF	-5.2	-5.28275
OR51D1	CCC(=O)O	propanoic acid	NF	-3.5	-3.52324
OR51D1	CCCCCCCCCCCCCC(=O)O	tetradecanoic acid	NF	-5.3	-5.33431
OR51D1	CCCCCCCCCCC=O	undecanal	0	-5	-5.05782
OR51D1	CCCCCCCCCCC(=O)O	undecanoic acid	NF	-5.2	-5.29762
OR51D1	C(=O)(N)N	urea	NF	-2.9	-2.913
OR51G2	CC(=CCC/C(=C/COC(=O)C)/C)C	(2E)-3,7-Dimethylocta-2,6-dien-1-yl_acetate	0	-5.8	-5.88967
OR51G2	C[C@H](C(=O)N[C@H](C)C(=O)O)N	(2R)-2-[[(2R)-2-aminopropanoyl]amino]propanoic acid	NF	-5	-5.05593
OR51G2	CC(=O)N[C@@H](CCC(=O)O)C(=O)O	(2S)-2-acetamidopentanedioic acid	NF	-6.1	-6.13906
OR51G2	CN(C)C(=NCCC[C@@H](C(=O)O)N)N	(2S)-2-amino-5-[[amino(dimethylamino)methylidene]amino]pentanoic acid	NF	-4.9	-4.97641
OR51G2	C(CCN=C(N)N)C[C@@H](C(=O)O)N	(2S)-2-amino-6-(diaminomethylideneamino)hexanoic acid	NF	-5.1	-5.11698
OR51G2	C([C@@H](C(=O)O)O)O	(2S)-2,3-dihydroxypropanoic acid	NF	-3.7	-3.7332
OR51G2	C[C@@H](CCC=C(C)C)CCO	(3S)-3,7-dimethyloct-6-en-1-ol	NF	-5.1	-5.18397
OR51G2	C(C(=O)O)N	2-aminoacetic acid	NF	-3	-3.08061
OR51G2	C(C(=O)O)C(CC(=O)O)(C(=O)O)O	2-hydroxypropane-1,2,3-tricarboxylic acid	NF	-5.2	-5.25238
OR51G2	C(CC(=O)O)C(=O)C(=O)O	2-oxopentanedioic acid	NF	-4.9	-4.93593
OR51G2	C(C(C(=O)O)N)N	2,3-diaminopropanoic acid	NF	-3.5	-3.57175
OR51G2	CC(CNC(=O)N)C(=O)O	3-(carbamoylamino)-2-methylpropanoic acid	NF	-4.8	-4.84438
OR51G2	C(CNC(=O)N)C(=O)O	3-(carbamoylamino)propanoic acid	NF	-4.3	-4.30584
OR51G2	C(C(=O)C(=O)O)O	3-hydroxy-2-oxopropanoic acid	NF	-3.7	-3.77844
OR51G2	CCCC(C)(CC(=O)O)O	3-hydroxy-3-methylhexanoic acid	NF	-4.6	-4.62288
OR51G2	CCC/C(=C/C(=O)O)/C	3-Methyl-2-hexenoic_acid	NF	-4.7	-4.7492
OR51G2	CC(=CCOC(=O)C)C	3-methylbut-2-enyl acetate	NF	-4.4	-4.42504
OR51G2	CCCCCC(=O)C(C)C(=O)C	3-methylnonane-2,4-dione	0	-5.2	-5.24745
OR51G2	CCCC(CCOC(=O)C)S	3-sulfanylhexyl acetate	0	-4.6	-4.65938
OR51G2	CC(=CCCC(C)(C=C)O)C	3,7-dimethylocta-1,6-dien-3-ol	0	-5	-5.04533
OR51G2	CC(=O)O	acetic acid	NF	-2.8	-2.81249
OR51G2	CC(=O)C(=O)C	butane-2,3-dione	0	-3.6	-3.66075
OR51G2	CC/C=C\CCO	cis-3-Hexen-1-ol	0	-4.1	-4.17628
OR51G2	CCCCCC/C=C\CCC=O	cis-Undec-4-enal	0	-5.3	-5.38745
OR51G2	CC(=CCC/C(=C/C=O)/C)C	Citral	0	-5.4	-5.48751
OR51G2	CCCCCCCCCC=O	decanal	0	-4.6	-4.65543
OR51G2	CCCCCCCCCC(=O)O	decanoic acid	NF	-5.2	-5.29127
OR51G2	CCCCCCCCCCCC(=O)O	dodecanoic acid	NF	-5.5	-5.57725
OR51G2	CC(=CCC/C(=C/CO)/C)C	GERANIOL	NF	-5.3	-5.33614
OR51G2	CCCCCCCO	heptan-1-ol	NF	-4	-4.03449
OR51G2	CCCCCC(=O)C	heptan-2-one	0	-4.1	-4.19943
OR51G2	CCCCC(=O)CC	heptan-3-one	NF	-4.3	-4.33005
OR51G2	CCCCCCC=O	heptanal	NF	-4	-4.01542
OR51G2	CCCCCCC(=O)O	heptanoic acid	NF	-4.2	-4.20136
OR51G2	CCCCCCCOC(=O)C	heptyl acetate	0	-4.6	-4.68194
OR51G2	CCCCCCO	hexan-1-ol	NF	-4	-4.01933
OR51G2	CCCCC(=O)C	hexan-2-one	NF	-4	-4.07369
OR51G2	CCCCCC=O	hexanal	NF	-3.9	-3.95967
OR51G2	CCCCCC(=O)O	hexanoic acid	0	-4.3	-4.36122
OR51G2	CCCCCCOC(=O)CCC	hexyl butanoate	0	-4.8	-4.88626
OR51G2	CCCCCCCC(=O)C	nonan-2-one	NF	-4.5	-4.51558
OR51G2	CCCCCCCCC=O	nonanal	NF	-4.2	-4.24954
OR51G2	CCCCCCCCC(=O)O	nonanoic acid	NF	-4.6	-4.66037
OR51G2	CCCCCCC(=O)C	octan-2-one	NF	-4.2	-4.23195
OR51G2	CCCCCC(=O)CC	octan-3-one	NF	-4.3	-4.37951
OR51G2	CCCCCCCC=O	octanal	0	-4.2	-4.23365
OR51G2	CCCCCCCC(=O)O	octanoic acid	NF	-4.7	-4.71253
OR51G2	CCCCCCCCOC(=O)C	octyl acetate	0	-5	-5.03735
OR51G2	CCCCCCCCCCCCCCC(=O)O	pentadecanoic acid	NF	-5.6	-5.60615
OR51G2	CCCC(=O)C	pentan-2-one	NF	-3.6	-3.63381
OR51G2	CCCCC(=O)O	pentanoic acid	NF	-4.2	-4.27447
OR51G2	CCCCCC(=O)OCCCCC	pentyl hexanoate	NF	-5.4	-5.4796
OR51G2	CCCCCCC(=O)OCC=C	prop-2-enyl heptanoate	NF	-4.9	-4.95907
OR51G2	CCC(=O)O	propanoic acid	NF	-3.3	-3.35442
OR51G2	CCCCCCCCCCCCCC(=O)O	tetradecanoic acid	NF	-5.7	-5.73057
OR51G2	CCCCCCCCCCC=O	undecanal	0	-4.9	-4.93504
OR51G2	CCCCCCCCCCC(=O)O	undecanoic acid	NF	-5.6	-5.61346
OR51G2	C(=O)(N)N	urea	NF	-2.6	-2.61072

## Sheet: S2 Data KFOs
SMILES	nAcid	nBase	SpAbs_A	SpMax_A	SpMAD_A	LogEE_A	VR1_A	nHetero	nO	nS	ATS0dv	ATS3dv	ATS4dv	ATS5dv	ATS6dv	ATS0Z	ATS1Z	ATS2Z	ATS3Z	ATS0p	AATS0dv	AATS0d	AATS1d	AATS2d	AATS0Z	AATS1Z	AATS2Z	AATS0v	AATS1v	AATS2v	AATS0se	AATS1se	AATS2se	AATS1pe	AATS2pe	AATS1p	AATS2p	AATS0i	AATS2i	ATSC0c	ATSC1c	ATSC2c	ATSC3c	ATSC4c	ATSC5c	ATSC6c	ATSC7c	ATSC8c	ATSC1dv
CCCCOC(=O)C(C)OC(=O)CCC	0	0	17.2502	2.1804	1.15001	3.53689	86.7578	4	4	0	208	196	152	153	76	672	696	928	963	42.143	5.94286	2.28571	2.76471	2.29032	19.2	20.4706	14.9677	175.598	220.566	153.63	7.73491	7.73177	7.71948	6.378	6.1894	1.54759	1.13396	166.711	159.949	0.849547	-0.49338	-0.0552819	0.372586	-0.321067	0.0544562	0.0397305	0.0171037	-0.0731993	58.8906
CCCCC(=O)O	1	0	7.72741	1.93185	1.10392	2.75223	16.8195	2	2	0	90	32	26	11	0	318	302	370	294	19.677	5.29412	2	2.375	2	18.7059	18.875	13.2143	168.306	213.386	146.953	7.74063	7.73498	7.50835	6.35075	5.98875	1.52443	1.14903	167.885	158.285	0.493522	-0.353276	0.179625	-0.0873181	0.0130261	0.0351446	-0.0544361	0.0204741	0	16.3253
CC(C)CCC(=O)O	1	0	8.47214	2	1.05902	2.89923	19.3573	2	2	0	96	38	41	22	0	356	350	456	388	23.3552	4.8	2.1	2.42105	2.20588	17.8	18.4211	13.4118	167.344	214.061	154.511	7.6284	7.65976	7.4408	6.28076	5.92912	1.54773	1.20197	167.534	157.696	0.497205	-0.353968	0.186645	-0.104846	-0.0127827	0.125908	-0.130991	0.0414324	0	18.56
CCCC(C)C(=O)O	1	0	8.64705	2.07431	1.08088	2.90031	21.2984	2	2	0	96	46	27	11	0	356	350	456	453	23.3552	4.8	2.1	2.52632	2.17647	17.8	18.4211	13.4118	167.344	214.061	154.511	7.6284	7.65976	7.4408	6.28076	5.92912	1.54773	1.20197	167.534	157.696	0.49875	-0.360449	0.15396	-0.000309799	-0.0634906	0.0498766	-0.049437	0.020475	0	21.56
CCC(C)CC(=O)O	1	0	8.56519	2.04208	1.07065	2.89977	19.9377	2	2	0	96	48	37	11	0	356	350	456	413	23.3552	4.8	2.1	2.47368	2.23529	17.8	18.4211	13.4118	167.344	214.061	154.511	7.6284	7.65976	7.4408	6.28076	5.92912	1.54773	1.20197	167.534	157.696	0.4979	-0.353706	0.178774	-0.121765	0.0973021	-0.0365571	-0.033481	0.0204829	0	19.56
CCCCCCCC=CC(=O)O	1	0	13.9103	1.97964	1.15919	3.29863	47.9973	2	2	0	120	67	52	48	44	506	530	649	575	37.1784	4	2.06667	2.55172	2.11538	16.8667	18.2759	12.4808	174.249	222.402	156.948	7.4347	7.53115	7.34565	6.17257	5.85534	1.6291	1.25515	165.579	155.205	0.529643	-0.379119	0.176007	-0.051915	-0.0143469	-0.00159144	0.00296191	0.00146982	-0.00298343	19.1822
CC(C)CC(=O)O	1	0	6.82843	2	0.97549	2.76511	15.3137	2	2	0	92	41	22	0	0	318	302	395	324	19.677	5.41176	2.11765	2.375	2.25	18.7059	18.875	14.1071	168.306	213.386	154.993	7.74063	7.73498	7.5092	6.35075	5.99313	1.52443	1.18498	167.885	158.481	0.493502	-0.353829	0.181171	-0.124345	0.139357	-0.130564	0.0414593	0	0	18.3253
CCCCCCCCC(=O)O	1	0	12.7849	1.97538	1.16226	3.21068	40.6273	2	2	0	106	48	44	40	36	470	494	614	550	34.3895	3.65517	2	2.5	2.07692	16.2069	17.6429	11.8077	165.653	215.219	149.401	7.43105	7.53081	7.32985	6.16079	5.82337	1.58768	1.21007	166.916	156.323	0.510582	-0.35321	0.171576	-0.0858796	0.00888642	0.000408891	-0.000462124	-0.00143854	0.00413402	16.9298
CCCC(=O)O	1	0	6.15537	1.90211	1.02589	2.5951	12.3912	2	2	0	86	26	11	0	0	280	254	309	230	15.9989	6.14286	2	2.30769	1.95455	20	19.5385	14.0455	169.68	212.398	145.506	7.90094	7.84492	7.61384	6.45304	6.08648	1.49038	1.11297	168.387	159.445	0.489139	-0.35369	0.180792	-0.0817462	0.043562	-0.0539742	0.0204874	0	0	15.9592
CCC(C)C(=O)O	1	0	7.66299	2.05288	1.09471	2.76632	15.7116	2	2	0	92	38	11	0	0	318	302	395	389	19.677	5.41176	2.11765	2.5	2.14286	18.7059	18.875	14.1071	168.306	213.386	154.993	7.74063	7.73498	7.5092	6.35075	5.99313	1.52443	1.18498	167.885	158.481	0.494347	-0.360872	0.155438	0.00645538	-0.0411722	-0.027519	0.0204971	0	0	21.3253
CC(C(C)O)O	0	0	6	2	1	2.61085	11.53	2	2	0	70	36	0	0	0	282	268	358	341	16.8881	4.375	2	2.33333	2.07692	17.625	17.8667	13.7692	152.355	197.195	145.589	7.75313	7.90485	7.68774	6.47117	6.13804	1.40155	1.07827	170.454	160.935	0.420263	-0.220284	-0.0327372	0.137412	-0.177394	0.0828718	0	0	0	5.48438
CCCCCCCC(=O)O	1	0	11.3426	1.96962	1.13426	3.11424	33.8064	2	2	0	102	44	40	36	32	432	446	553	486	30.7114	3.92308	2	2.48	2.06522	16.6154	17.84	12.0217	166.087	214.926	149.029	7.48165	7.56348	7.35701	6.19118	5.84853	1.57756	1.20078	167.075	156.622	0.50632	-0.35321	0.173707	-0.0858849	0.00882568	-3.70944e-08	-0.00142555	0.00413421	0.0346693	16.8402
CCCCCCCC=O	0	0	10.6275	1.90211	1.18083	2.99741	26.6628	1	1	0	70	32	28	24	20	368	396	449	416	30.0682	2.8	1.84	2.375	1.95556	14.72	16.5	9.97778	164.075	212.631	142.627	7.24685	7.36248	7.21129	6.00206	5.68878	1.6116	1.19529	166.34	156.689	0.146394	-0.0270731	-0.0445042	-0.00420857	-0.000289371	-0.000276077	-0.000752349	0.00214731	0.0155228	5.6256
CCCCCCCC(=O)OCC	0	0	14.0074	2.03144	1.16728	3.29899	55.0772	2	2	0	118	66	54	44	40	508	552	681	634	38.0677	3.6875	2	2.48387	2.05172	15.875	17.8065	11.7414	165.301	212.615	143.601	7.38993	7.50898	7.41868	6.14632	5.8835	1.56775	1.14942	166.787	158.746	0.42626	-0.241428	0.0661497	-0.0344992	0.00322739	-0.0130309	0.00146574	0.00426609	0.0352163	29
CCCCCCC(=O)O	1	0	10.2517	1.96157	1.13907	3.0075	27.5514	2	2	0	98	40	36	32	26	394	398	492	422	27.0333	4.26087	2	2.45455	2.05	17.1304	18.0909	12.3	166.634	214.552	148.545	7.54546	7.60506	7.39232	6.22986	5.88125	1.56468	1.18871	167.274	157.01	0.502058	-0.35321	0.175832	-0.0859456	0.00841675	-0.000963464	0.00414719	0.0346695	-0.0544493	16.7221
CCCCCCC=CC(=O)O	1	0	12.7849	1.97538	1.16226	3.21068	40.6273	2	2	0	116	63	48	44	39	468	482	588	511	33.5003	4.2963	2.07407	2.53846	2.1087	17.3333	18.5385	12.7826	175.621	222.948	157.56	7.48383	7.5626	7.37488	6.20315	5.88468	1.62415	1.25175	165.583	155.358	0.525381	-0.379119	0.178136	-0.051931	-0.0144058	-0.00149678	0.0041627	-0.00274149	0.00231987	18.8546
CCCCCC(C)CCC(=O)O	1	0	13.7215	2.066	1.14346	3.30646	48.5675	2	2	0	112	58	63	54	37	508	542	700	669	38.0677	3.5	2.0625	2.54839	2.2069	15.875	17.4839	12.069	165.301	215.455	153.578	7.38993	7.50447	7.30871	6.13627	5.80552	1.59584	1.23479	166.787	156.18	0.514304	-0.354167	0.177087	-0.0967876	-0.0218335	0.091481	-0.0755151	0.0128553	0.00903172	20
CCCCCCN	0	1	8.05468	1.84776	1.15067	2.73919	16.7999	1	0	0	30	16	12	8	3	280	314	347	304	24.6126	1.36364	1.68182	2.14286	1.82051	12.7273	14.9524	8.89744	147.758	195.433	130.967	7.10099	7.40763	7.17083	6.02717	5.63405	1.51069	1.13007	170.262	160.313	0.162994	-0.0798322	-0.0148947	0.00942847	0.000708186	0.00093421	0.00574755	-0.0199497	0.0163614	-1.22314
CCCCCCO	0	0	8.05468	1.84776	1.15067	2.73919	16.7999	1	1	0	46	20	16	12	5	294	314	348	304	23.6012	2.19048	1.71429	2.2	1.83784	14	15.7	9.40541	152.032	199.695	133.343	7.26921	7.48684	7.28308	6.08913	5.7313	1.51473	1.12485	168.336	158.89	0.230749	-0.10061	-0.0344648	0.0153065	0.00100414	0.00116862	0.00996356	-0.0222569	0.0145148	-1.53288
CCCCCCCCS	0	0	10.6275	1.90211	1.18083	2.99741	26.6628	1	0	1	29.3086	19.1111	15.1111	11.1111	7.11111	562	466	534	496	38.7242	1.08551	1.77778	2.30769	1.91837	20.8148	17.9231	10.898	168.312	213.618	144.269	7.03705	7.29107	7.13073	5.8901	5.58461	1.73959	1.29176	164.822	155.144	0.0764557	-0.0206336	-0.0235564	0.00287286	0.000233	-3.57473e-05	-0.000163519	0.000321065	0.00413998	0.533184
CCCCCCOC(=O)C	0	0	11.3426	1.96962	1.13426	3.11424	33.8064	2	2	0	110	44	40	36	28	432	456	559	476	30.7114	4.23077	2	2.4	2.02174	16.6154	18.24	12.1522	166.087	211.403	141.343	7.48165	7.56907	7.49619	6.20364	5.94952	1.54273	1.11502	167.075	159.975	0.416054	-0.238441	0.0914711	-0.0614945	-0.0149049	0.0120672	0.0147466	-0.0256042	0.0233418	26.9941
CCCCCOC(=O)CC	0	0	11.9375	2.00659	1.19375	3.11466	36.019	2	2	0	110	54	40	32	22	432	456	559	516	30.7114	4.23077	2	2.44	2	16.6154	18.24	12.1522	166.087	211.403	141.343	7.48165	7.56907	7.49619	6.20364	5.94952	1.54273	1.11502	167.075	159.975	0.417815	-0.244108	0.0606154	0.0259222	-0.0702701	0.0208351	-0.0168332	0.0243766	-0.0149384	28.9941
CCCCCC(=O)O	1	0	8.76257	1.94986	1.09532	2.88799	21.8817	2	2	0	94	36	32	26	11	356	350	431	358	23.3552	4.7	2	2.42105	2.02941	17.8	18.4211	12.6765	167.344	214.061	147.889	7.6284	7.65976	7.4401	6.28076	5.92552	1.54773	1.17237	167.534	157.535	0.497795	-0.353215	0.177903	-0.0863546	0.00745332	0.00460928	0.0346825	-0.0544491	0.0204739	16.56
CCCCCCCCC=O	0	0	12.0533	1.91899	1.20533	3.10518	32.3255	1	1	0	74	36	32	28	24	406	444	510	480	33.7463	2.64286	1.85714	2.40741	1.98039	14.5	16.4444	10	163.841	213.19	143.76	7.2196	7.35094	7.20074	5.99156	5.68191	1.61831	1.20541	166.254	156.376	0.150656	-0.0270731	-0.0466351	-0.00420509	-0.0002526	-4.81034e-05	-0.000268563	-0.000752233	0.00214731	5.55102
CCCCCC(=O)C=C	0	0	10.4721	2	1.16357	3.00797	28.5209	1	1	0	82	48	32	26	13	366	384	458	440	29.179	3.56522	2	2.45455	2.07692	15.913	17.4545	11.7436	175.639	221.53	154.722	7.2928	7.38474	7.25036	6.0377	5.75151	1.65688	1.24565	164.724	155.605	0.151561	-0.0610421	-0.0133112	0.0245392	-0.0327152	0.00507606	0.0197844	-0.0221152	-0.00344616	15.9546
CC(=CCCC(=CCO)C)C	0	0	12.1336	2.04781	1.10306	3.21922	36.1266	1	1	0	90	58	51	40	31	442	482	580	570	36.5352	3.10345	2.06897	2.39286	2.28571	15.2414	17.2143	11.8367	172.795	219.533	159.768	7.23066	7.44177	7.26176	6.07973	5.74802	1.63945	1.27262	164.894	156.849	0.257758	-0.0986808	-0.028695	-0.0269294	0.0440204	-0.0420234	0.0330071	-0.033962	0.0529353	11.1367
CCCC=CC=O	0	0	8.05468	1.84776	1.15067	2.73919	16.7999	1	1	0	72	33	21	15	6	290	288	301	256	21.8227	4.23529	1.88235	2.3125	1.92593	17.0588	18	11.1481	180.49	222.98	150.741	7.39879	7.43205	7.30154	6.08653	5.78926	1.65121	1.2248	164.435	156.306	0.149327	-0.0362522	-0.0453079	0.00953781	-0.00410243	-0.00200734	0.0165561	-0.0130877	0	7.79239
CCC(=O)[O-]	1	0	5.22625	1.84776	1.04525	2.40858	8.62987	2	2	0	106	13	0	0	0	241	198	242	152	11.8762	10.6	2.1	2.33333	1.73333	24.1	22	16.1333	185.875	225.131	144.857	8.29173	7.85966	7.84382	6.511	6.30067	1.53602	1.0456	167.587	162.031	0.514727	-0.074806	0.275008	-0.124213	-0.333353	0	0	0	0	24
CCCCCCCO	0	0	9.51754	1.87939	1.18969	2.87661	21.483	1	1	0	50	24	20	16	12	332	362	409	368	27.2793	2.08333	1.75	2.26087	1.88372	13.8333	15.7391	9.51163	153.265	202.039	135.982	7.23461	7.45707	7.26054	6.06543	5.71722	1.53525	1.14668	167.987	158.212	0.235011	-0.100609	-0.0365825	0.0154057	0.0012569	-0.000314519	0.00111759	0.00996268	-0.022257	-1.5625
CCCCCCC=O	0	0	9.51754	1.87939	1.18969	2.87661	21.483	1	1	0	66	28	24	20	15	330	348	388	352	26.3901	3	1.81818	2.33333	1.92308	15	16.5714	9.94872	164.372	211.912	141.146	7.28154	7.37733	7.22509	6.01557	5.69776	1.60297	1.18207	166.448	157.097	0.142132	-0.0270733	-0.0423765	-0.00424534	-0.000517345	-0.000759864	0.00214719	0.0155227	-0.0137634	5.71901
CSSC	0	0	4.47214	1.61803	1.11803	2.15591	5.89199	2	0	2	2.88889	1	0	0	0	590	484	294	132	25.0655	0.288889	1.6	1.55556	1.57143	59	53.7778	21	222.709	254.519	143.512	7.28795	7.52105	7.32414	5.9416	5.44671	2.75303	1.71113	157.775	156.293	0.0267508	0.00945523	-0.0116983	-0.0206504	-0.00167711	0.0111952	0	0	0	-0.777778
CCCCCO	0	0	6.98792	1.80194	1.16465	2.57983	12.6289	1	1	0	42	16	12	5	0	256	266	287	240	19.9231	2.33333	1.66667	2.11765	1.77419	14.2222	15.6471	9.25806	150.388	196.524	129.682	7.31533	7.52712	7.31434	6.12118	5.75082	1.48698	1.09457	168.802	159.83	0.226485	-0.100624	-0.0324328	0.0150537	0.00248728	0.0100146	-0.0222561	0.0145148	0	-1.49383
CCC=O	0	0	4.47214	1.61803	1.11803	2.15591	5.89199	1	1	0	50	6	0	0	0	178	156	144	96	11.6776	5	1.6	1.88889	1.53333	17.8	17.3333	9.6	167.344	204.243	123.366	7.6284	7.53563	7.3907	6.15967	5.8055	1.51093	1.02332	167.534	161.998	0.124556	-0.0278586	-0.0317104	0.0113135	-0.0140223	0	0	0	0	6.56
CC(C)CCOC(=O)C	0	0	9.4641	2	1.05157	3.01748	23.6544	2	2	0	108	44	38	29	14	394	408	523	442	27.0333	4.69565	2.08696	2.36364	2.15	17.1304	18.5455	13.075	166.634	210.549	145.334	7.54546	7.61141	7.55297	6.24402	6.00045	1.5251	1.11524	167.274	161.003	0.411339	-0.239304	0.0992832	-0.0842571	0.0445006	-0.0648494	0.0649013	-0.0405682	0.014624	28.983
CCC(=O)O	1	0	5.22625	1.84776	1.04525	2.40858	8.62987	2	2	0	82	11	0	0	0	242	206	248	166	12.3208	7.45455	2	2.2	1.8125	22	20.6	15.5	171.803	210.819	142.975	8.14871	8.02081	7.79843	6.6167	6.25751	1.4359	1.04985	169.163	161.474	0.484067	-0.354685	0.188454	-0.0512074	-0.0455824	0.020987	0	0	0	15.3223
CC(=O)[O-]	1	0	3.4641	1.73205	0.866025	2.17806	5.58363	2	2	0	102	0	0	0	0	203	150	181	48	8.19805	14.5714	2.14286	2	1.66667	29	25	20.1111	196.152	228.864	139.923	8.84855	8.1602	8.32531	6.81275	6.74751	1.46804	0.888484	168.463	167.362	0.467842	-0.0654575	0.252373	-0.420837	0	0	0	0	0	21.102
CSCCC=O	0	0	6.98792	1.80194	1.16465	2.57983	12.6289	2	1	1	54.4444	16	7	6	0	472	360	351	282	23.7657	3.88889	1.85714	2.23077	1.90909	33.7143	27.6923	15.9545	196.85	236.395	153.367	7.57181	7.56122	7.47475	6.13962	5.80791	1.96242	1.45369	162.807	154.983	0.154069	-0.0204787	-0.0501463	-0.0324176	0.0232105	0.0233327	-0.0205352	0	0	6.20408
CCC(C)C=O	0	0	6.89898	1.93185	1.14983	2.5958	12.2612	1	1	0	60	22	6	0	0	254	252	291	284	19.0338	3.75	1.875	2.26667	1.96296	15.875	16.8	10.7778	165.301	209.611	144.545	7.38993	7.42482	7.27197	6.0588	5.73222	1.57536	1.17525	166.787	158.661	0.133565	-0.0315833	-0.0452078	0.0244151	-0.00560037	-0.00880621	0	0	0	10
CC(=O)C(C)=O	0	0	6	2	1	2.61085	11.53	2	2	0	106	49	0	0	0	278	240	306	280	15.1097	8.83333	2.33333	2.45455	2.11111	23.1667	21.8182	17	192.779	233.13	162.937	8.09802	7.76319	7.67962	6.42832	6.15517	1.61151	1.12689	165.632	160.845	0.251274	-0.074199	-0.0709868	0.0652622	-0.05465	0.00893675	0	0	0	28.3056
CCCCC/C=C/C=C/C=O	0	0	13.1915	1.93185	1.19923	3.20245	38.4587	1	1	0	98	60	53	45	33	440	468	519	482	35.646	3.62963	2	2.5	2.08889	16.2963	18	11.5333	183.293	228.853	160.069	7.2686	7.37618	7.24782	6.04056	5.76267	1.70216	1.29949	163.41	154.105	0.17398	-0.0345706	-0.0546897	-0.00309492	-0.0029815	0.0111485	-0.00322976	-0.00289684	-0.00104733	9.4321
CCCCCC=O	0	0	8.05468	1.84776	1.15067	2.73919	16.7999	1	1	0	62	24	20	15	6	292	300	327	288	22.712	3.26316	1.78947	2.27778	1.87879	15.3684	16.6667	9.90909	164.763	210.953	139.125	7.32718	7.39711	7.24391	6.03358	5.71	1.59147	1.16403	166.591	157.654	0.137869	-0.0270768	-0.0402822	-0.00447331	-0.00100113	0.00213968	0.0155226	-0.0137634	0	5.83934
CC(O)=O	1	0	3.4641	1.73205	0.866025	2.17806	5.58363	2	2	0	78	0	0	0	0	204	158	187	62	8.64266	9.75	2	1.85714	1.8	25.5	22.5714	18.7	175.519	207.886	137.405	8.58229	8.34748	8.20454	6.92064	6.63376	1.33471	0.91099	170.52	165.938	0.478059	-0.349023	0.22068	-0.141659	0.0309722	0	0	0	0	12
CC=O	0	0	2.82843	1.41421	0.942809	1.84946	3.36359	1	1	0	46	0	0	0	0	140	108	83	27	7.99946	6.57143	1.42857	1.5	1.33333	20	18	9.22222	169.68	197.532	104.105	7.90094	7.67415	7.57011	6.28575	5.92222	1.4304	0.851347	168.387	167.308	0.119499	-0.0250806	-0.0162617	-0.0184073	0	0	0	0	0	6.10204
CCOC(=O)C(C)CC	0	0	10.3128	2.11199	1.14587	3.01892	26.8741	2	2	0	108	63	27	5	1	394	408	523	537	27.0333	4.69565	2.08696	2.5	2.125	17.1304	18.5455	13.075	166.634	210.549	145.334	7.54546	7.61141	7.55297	6.24402	6.00045	1.5251	1.11524	167.274	161.003	0.414304	-0.249079	0.0472408	0.0551919	-0.0263472	-0.0608651	0.0086824	0.0125225	0.00550186	33.983
CCCCCC\C=C\C=O	0	0	12.0533	1.91899	1.20533	3.10518	32.3255	1	1	0	84	46	36	32	27	404	432	484	448	32.8571	3.23077	1.92308	2.44	2.02222	15.5385	17.28	10.7556	174.053	221.066	151.348	7.25815	7.3696	7.22956	6.02208	5.72572	1.65869	1.24739	164.819	155.397	0.16215	-0.0361753	-0.0517477	0.00808534	-0.00189421	-0.00206023	0.00126581	-0.00228943	9.76114e-05	8
CC(C)=CCCC(C)(O)C=C	0	0	11.829	2.17533	1.07536	3.2365	43.9647	1	1	0	90	58	51	50	26	442	482	660	668	36.5352	3.10345	2.2069	2.5	2.44898	15.2414	17.2143	13.4694	172.795	219.533	168.776	7.23066	7.44177	7.28473	6.07973	5.79716	1.63945	1.30546	164.894	155.55	0.256985	-0.130123	0.0528223	-0.069304	-0.0192722	0.0342543	0.0573817	-0.103928	0.031936	19.2057
CCCC(=O)OCC	0	0	8.82843	2	1.10355	2.88853	21.9043	2	2	0	102	48	24	4	1	356	360	437	378	23.3552	5.1	2	2.36842	1.97059	17.8	18.9474	12.8529	167.344	209.426	137.491	7.6284	7.66712	7.6284	6.29716	6.06215	1.5019	1.05634	167.534	162.072	0.409078	-0.24191	0.0732239	-0.0303705	0.0385068	-0.063648	0.00740577	0.00675299	0.00549946	28.96
CC\C=C/CC=O	0	0	8.05468	1.84776	1.15067	2.73919	16.7999	1	1	0	72	34	26	15	6	290	288	301	257	21.8227	4.23529	1.88235	2.3125	1.92593	17.0588	18	11.1481	180.49	222.98	150.741	7.39879	7.43205	7.30154	6.08653	5.78926	1.65121	1.2248	164.435	156.306	0.151256	-0.0254652	-0.0545215	-0.00570845	0.00822955	0.00157864	0.0141613	-0.0139021	0	6.79239
CC(C)C=O	0	0	5.22625	1.84776	1.04525	2.40858	8.62987	1	1	0	56	12	0	0	0	216	204	230	195	15.3557	4.30769	1.84615	2.08333	1.90476	16.6154	17	10.9524	166.087	207.598	142.341	7.48165	7.46637	7.31494	6.09663	5.76131	1.5512	1.14495	167.075	159.983	0.128846	-0.0318	-0.038978	0.0295689	-0.0232139	0	0	0	0	9.22485
CCOC(=O)C(C)C	0	0	8.64705	2.07431	1.08088	2.90031	21.2984	2	2	0	104	46	13	2	0	356	360	462	448	23.3552	5.2	2.1	2.42105	2.08824	17.8	18.9474	13.5882	167.344	209.426	144.112	7.6284	7.66712	7.6291	6.29716	6.06575	1.5019	1.08594	167.534	162.233	0.409223	-0.249782	0.0561034	0.0780294	-0.100946	-0.0102133	0.0107995	0.0113986	0	32.96
CCCC\C=C\C=C\C=O	0	0	12.0533	1.91899	1.20533	3.10518	32.3255	1	1	0	94	56	48	39	27	402	420	458	418	31.9679	3.91667	2	2.47826	2.07692	16.75	18.2609	11.7436	185.967	230.312	161.27	7.30312	7.39152	7.26725	6.05791	5.78301	1.70609	1.30229	163.144	154.116	0.169714	-0.0345866	-0.052614	-0.00295375	-0.00141493	0.00804159	-0.00255156	-0.00298131	0.000519643	9.13889
CSSSC	0	0	5.4641	1.73205	1.09282	2.39017	8.98672	3	0	3	3.33333	1.33333	1	0	0	846	740	550	288	33.4755	0.30303	1.81818	1.8	1.73333	76.9091	74	36.6667	256.715	288.745	173.73	7.42031	7.64333	7.41878	6.01308	5.52736	3.31873	2.15773	153.189	153.029	0.0230272	0.0041172	-0.00297982	-0.00419569	-0.0181665	-0.00150243	0.0112136	0	0	-0.8191
CC\C=C/CC(=O)C=C	0	0	10.4721	2	1.16357	3.00797	28.5209	1	1	0	92	62	43	28	13	364	372	432	409	28.2898	4.38095	2.09524	2.5	2.15152	17.3333	18.6	13.0909	189.406	232.209	167.062	7.3475	7.41145	7.29869	6.08047	5.82391	1.71121	1.31022	162.801	154.13	0.165346	-0.0593805	-0.0310186	0.02533	-0.0159385	0.000402104	0.0128929	-0.0203445	-0.00216722	15.7528
CCCCCC(=O)OCC	0	0	11.4299	2.02368	1.14299	3.11467	35.492	2	2	0	110	58	46	34	18	432	456	559	506	30.7114	4.23077	2	2.44	2.02174	16.6154	18.24	12.1522	166.087	211.403	141.343	7.48165	7.56907	7.49619	6.20364	5.94952	1.54273	1.11502	167.075	159.975	0.417735	-0.241434	0.0703459	-0.0349702	0.00184425	-0.00842989	0.0381279	-0.0509521	0.00449373	28.9941
CC/C=C/CC\C=C\C=O	0	0	12.0533	1.91899	1.20533	3.10518	32.3255	1	1	0	94	52	42	38	36	402	420	458	417	31.9679	3.91667	2	2.47826	2.07692	16.75	18.2609	11.7436	185.967	230.312	161.27	7.30312	7.39152	7.26725	6.05791	5.78301	1.70609	1.30229	163.144	154.116	0.17301	-0.0357504	-0.056713	0.00750773	-0.000400788	-0.0107605	0.00113507	0.00866882	-0.00155953	8.13889
CC(C)CCO	0	0	6.15537	1.90211	1.02589	2.5951	12.3912	1	1	0	44	19	10	0	0	256	266	312	270	19.9231	2.44444	1.77778	2.11765	1.96774	14.2222	15.6471	10.0645	150.388	196.524	136.945	7.31533	7.52712	7.3151	6.12118	5.75477	1.48698	1.12704	168.802	160.006	0.225952	-0.101568	-0.0259873	-0.00414544	0.0490938	-0.0597433	0.0293747	0	0	0.506173
CCCCCC\C=C/C=O	0	0	12.0533	1.91899	1.20533	3.10518	32.3255	1	1	0	84	46	36	32	27	404	432	484	448	32.8571	3.23077	1.92308	2.44	2.02222	15.5385	17.28	10.7556	174.053	221.066	151.348	7.25815	7.3696	7.22956	6.02208	5.72572	1.65869	1.24739	164.819	155.397	0.16215	-0.0361753	-0.0517477	0.00808534	-0.00189421	-0.00206023	0.00126581	-0.00228943	9.76114e-05	8
CSC	0	0	2.82843	1.41421	0.942809	1.84946	3.36359	1	0	1	2.44444	0	0	0	0	334	228	138	36	16.6555	0.271605	1.33333	1.25	1.46154	37.1111	28.5	10.6154	181.146	211.737	109.785	7.12619	7.3682	7.21835	5.85225	5.35373	2.04591	1.31221	163.38	160.122	0.0362997	0.00245628	-0.0273858	-0.00385179	0.0106315	0	0	0	0	-0.729767
CS	0	0	2	1	1	1.40761	1.41421	1	0	1	1.30864	0	0	0	0	296	130	57	3	12.9774	0.218107	1	1	1	49.3333	26	8.14286	190.772	196.629	88.0834	7.19304	7.42747	7.18095	5.817	5.30829	2.02347	1.17835	162.299	161.502	0.0477551	-0.0169043	-0.0174031	0.0104299	0	0	0	0	0	-0.433471
CCC(=O)C(C)=O	0	0	7.66299	2.05288	1.09471	2.76632	15.7116	2	2	0	110	66	7	0	0	316	288	367	374	18.7878	7.33333	2.26667	2.57143	2.125	21.0667	20.5714	15.2917	186.602	229.816	160.268	7.87691	7.65506	7.54011	6.31671	6.02398	1.62447	1.16549	165.614	159.142	0.256878	-0.0768332	-0.0920746	0.0896981	-0.0366363	-0.0192552	0.00666225	0	0	30.64
CC/C=C/CCC=O	0	0	9.51754	1.87939	1.18969	2.87661	21.483	1	1	0	76	34	33	26	15	328	336	362	321	25.5009	3.8	1.9	2.36842	1.9697	16.4	17.6842	10.9697	177.701	222.141	151.017	7.33784	7.40466	7.26882	6.05826	5.76038	1.65449	1.23507	164.601	155.893	0.153485	-0.0253466	-0.0453876	-0.016472	-0.00176411	0.011915	0.000907947	0.0133547	-0.0139497	6.89
CCCCCC(=O)C(C)C(=O)C	0	0	13.6683	2.18129	1.13902	3.31496	60.9511	2	2	0	132	107	94	46	33	506	528	697	773	37.1784	4.4	2.2	2.68966	2.31481	16.8667	18.2069	12.9074	174.249	223.53	159.987	7.4347	7.44999	7.30804	6.10505	5.8076	1.64905	1.24846	165.579	156.405	0.253895	-0.0711256	-0.0116555	-0.085161	0.060604	-0.0234333	0.0190058	-0.0165783	0.0121372	33.9822
CCO	0	0	2.82843	1.41421	0.942809	1.84946	3.36359	1	1	0	30	0	0	0	0	142	122	104	38	8.88868	3.33333	1.33333	1.5	1.30769	15.7778	15.25	8	138.881	172.743	98.424	7.63817	7.82922	7.58122	6.36156	5.91754	1.27884	0.836046	172.061	167.855	0.213039	-0.0996195	-0.0159936	-0.00689318	0.0159869	0	0	0	0	-1.23457
CC(C)=CCCC(=C)C=C	0	0	11.179	2.03144	1.1179	3.12364	29.2334	0	0	0	68	42	39	34	18	376	420	502	494	35.0028	2.61538	2.07692	2.36	2.30952	14.4615	16.8	11.9524	182.02	225.898	168.338	7.03464	7.26987	7.12328	5.9313	5.63917	1.71667	1.35317	162.563	154.424	0.0731097	-0.00648268	-0.0106997	-0.0350652	-0.00313254	0.0227686	0.0116611	-0.0357111	0.00228738	13.3018
CCCCC\C=C/C=C/C=O	0	0	13.1915	1.93185	1.19923	3.20245	38.4587	1	1	0	98	60	53	45	33	440	468	519	482	35.646	3.62963	2	2.5	2.08889	16.2963	18	11.5333	183.293	228.853	160.069	7.2686	7.37618	7.24782	6.04056	5.76267	1.70216	1.29949	163.41	154.105	0.17398	-0.0345706	-0.0546897	-0.00309492	-0.0029815	0.0111485	-0.00322976	-0.00289684	-0.00104733	9.4321
CCOC(C)OCC	0	0	8.82843	2	1.10355	2.88853	21.9043	2	2	0	92	34	18	4	1	358	384	471	387	24.2444	4.18182	1.90909	2.2381	1.92105	16.2727	18.2857	12.3947	154.957	194.656	124.07	7.54568	7.73352	7.86698	6.33979	6.23986	1.39589	0.928088	169.114	166.877	0.308867	-0.130744	0.0554914	-0.092313	-0.00567514	-0.0230339	0.0251481	0.0108938	0.0057995	24
CCC(C)C(=O)OC	0	0	9.33174	2.09529	1.16647	2.90084	20.4907	2	2	0	104	50	15	1	0	356	360	452	477	23.3552	5.2	2.1	2.47368	2.14706	17.8	18.9474	13.2941	167.344	209.426	146.703	7.6284	7.66712	7.62498	6.29716	6.05659	1.5019	1.11156	167.534	162.395	0.416154	-0.237548	0.00622102	0.110639	-0.0686219	-0.0506174	0.0179493	0.0139007	0	29.96
CC\C=C/CCO	0	0	8.05468	1.84776	1.15067	2.73919	16.7999	1	1	0	56	28	21	12	5	292	302	322	273	22.712	2.94737	1.78947	2.22222	1.87097	15.3684	16.7778	10.3871	164.763	209.135	142.341	7.32718	7.52787	7.34085	6.14236	5.80445	1.55931	1.17019	166.591	157.955	0.242595	-0.0999709	-0.0465569	0.0223323	0.00487978	-0.00891477	0.0121312	-0.0199121	0.0147141	0.102493
CC(C)C(O)=O	1	0	6	2	1	2.61085	11.53	2	2	0	88	22	0	0	0	280	254	334	300	15.9989	6.28571	2.14286	2.38462	2.09091	20	19.5385	15.1818	169.68	212.398	155.74	7.90094	7.84492	7.61492	6.45304	6.09205	1.49038	1.15871	168.387	159.693	0.489268	-0.361565	0.164294	0.028752	-0.11858	0.0424652	0	0	0	19.9592
CCCCCCCCCC=O	0	0	13.1915	1.93185	1.19923	3.20245	38.4587	1	1	0	78	40	36	32	28	444	492	571	544	37.4245	2.51613	1.87097	2.43333	2	14.3226	16.4	10.0175	163.653	213.637	144.655	7.19762	7.34171	7.1924	5.98315	5.67649	1.62368	1.2134	166.185	156.13	0.154919	-0.0270731	-0.0487663	-0.00420488	-0.000249125	-1.13316e-05	-4.0589e-05	-0.000268447	-0.000752232	5.49011
CC(C)=CCC\C(C)=C\CO	0	0	12.1336	2.04781	1.10306	3.21922	36.1266	1	1	0	90	58	51	40	31	442	482	580	570	36.5352	3.10345	2.06897	2.39286	2.28571	15.2414	17.2143	11.8367	172.795	219.533	159.768	7.23066	7.44177	7.26176	6.07973	5.74802	1.63945	1.27262	164.894	156.849	0.257758	-0.0986808	-0.028695	-0.0269294	0.0440204	-0.0420234	0.0330071	-0.033962	0.0529353	11.1367
CCC=CCC=CCC=O	0	0	12.0533	1.91899	1.20533	3.10518	32.3255	1	1	0	94	56	47	36	34	402	420	458	418	31.9679	3.91667	2	2.47826	2.07692	16.75	18.2609	11.7436	185.967	230.312	161.27	7.30312	7.39152	7.26725	6.05791	5.78301	1.70609	1.30229	163.144	154.116	0.174931	-0.0263696	-0.0665956	-0.00173349	0.0108441	-0.0109539	-0.00281968	0.00832244	0.00158098	7.13889
CCC=CC=CC=CC=O	0	0	12.0533	1.91899	1.20533	3.10518	32.3255	1	1	0	104	63	54	45	36	400	408	432	388	31.0787	4.72727	2.09091	2.52381	2.15152	18.1818	19.4286	13.0909	200.048	241.319	174.801	7.35627	7.4176	7.31864	6.10057	5.86114	1.76253	1.37714	161.164	152.37	0.176569	-0.0344886	-0.0541072	-0.00289692	-0.000951252	-0.00167814	-0.00319185	0.00868815	-0.00106762	8.59504
CCCCCCCCCC(O)=O	1	0	13.9103	1.97964	1.15919	3.29863	47.9973	2	2	0	110	52	48	44	40	508	542	675	614	38.0677	3.4375	2	2.51613	2.08621	15.875	17.4839	11.6379	165.301	215.455	149.697	7.38993	7.50447	7.3083	6.13627	5.80341	1.59584	1.21744	166.787	156.086	0.514845	-0.35321	0.169445	-0.0858793	0.00889173	0.000469631	-5.31964e-05	-0.000475112	-0.00143873	17
CCC(C)CO	0	0	6.89898	1.93185	1.14983	2.5958	12.2612	1	1	0	44	18	5	0	0	256	266	312	305	19.9231	2.44444	1.77778	2.17647	1.93548	14.2222	15.6471	10.0645	150.388	196.524	136.945	7.31533	7.52712	7.3151	6.12118	5.75477	1.48698	1.12704	168.802	160.006	0.226185	-0.103518	-0.034542	0.0456804	-0.0328503	-0.00238579	0.0145229	0	0	1.50617
CCC(S)C(C)=O	0	0	7.66299	2.05288	1.09471	2.76632	15.7116	2	1	1	67.3086	22.4444	7	0	0	510	358	497	585	27.4438	3.95933	2.11765	2.5	2.14286	30	22.375	17.75	190.682	229.273	168.816	7.46958	7.50244	7.36258	6.09544	5.81055	1.83085	1.43762	163.29	155.224	0.165835	-0.0657328	-0.0247822	0.048689	-0.042518	-0.00502699	0.00645329	0	0	18.0788
CCC/C=C/C=O	0	0	8.05468	1.84776	1.15067	2.73919	16.7999	1	1	0	72	33	21	15	6	290	288	301	256	21.8227	4.23529	1.88235	2.3125	1.92593	17.0588	18	11.1481	180.49	222.98	150.741	7.39879	7.43205	7.30154	6.08653	5.78926	1.65121	1.2248	164.435	156.306	0.149327	-0.0362522	-0.0453079	0.00953781	-0.00410243	-0.00200734	0.0165561	-0.0130877	0	7.79239
CSCCCO	0	0	6.98792	1.80194	1.16465	2.57983	12.6289	2	1	1	38.4444	13.3333	5.33333	5	0	474	374	372	298	24.6549	2.40278	1.75	2.13333	1.84615	29.625	24.9333	14.3077	176.13	217.992	142.948	7.46514	7.65897	7.49498	6.19953	5.82315	1.81065	1.35338	165.571	157.153	0.24585	-0.0961498	-0.0461387	-0.00697195	0.0406114	-0.00282894	-0.0331106	0.0216634	0	-1.73785
CCCCO	0	0	5.4641	1.73205	1.09282	2.39017	8.98672	1	1	0	38	12	5	0	0	218	218	226	176	16.2449	2.53333	1.6	2	1.68	14.5333	15.5714	9.04	148.086	191.995	124.264	7.37989	7.58466	7.3606	6.16696	5.77972	1.44734	1.04976	169.454	161.221	0.222196	-0.100724	-0.0305546	0.0165369	0.0113333	-0.0222051	0.0145157	0	0	-1.44
CCCC(=O)OC	0	0	7.87846	1.96962	1.12549	2.75284	16.7387	2	2	0	98	36	14	1	0	318	312	366	318	19.677	5.76471	2	2.3125	1.96429	18.7059	19.5	13.0714	168.306	207.882	137.472	7.74063	7.74372	7.73201	6.37022	6.14354	1.47001	1.03924	167.885	163.992	0.410931	-0.230367	0.032215	0.0246648	-0.0047889	-0.0444616	0.00337776	0.0138946	0	24.9135
CC(C)CO	0	0	5.22625	1.84776	1.04525	2.40858	8.62987	1	1	0	40	10	0	0	0	218	218	251	216	16.2449	2.66667	1.73333	2	1.88	14.5333	15.5714	10.04	148.086	191.995	133.269	7.37989	7.58466	7.36154	6.16696	5.78462	1.44734	1.09002	169.454	161.44	0.221714	-0.103491	-0.0297157	0.0463589	-0.0534907	0.0294813	0	0	0	0.56
CCC(C)C(C(=O)O)O	1	0	10.0943	2.16461	1.12159	3.02928	24.4929	3	3	0	126	119	42	11	0	420	400	553	629	23.9984	6	2.28571	2.8	2.42857	20	20	15.8	169.68	216.858	165.572	7.90094	7.89614	7.67686	6.50322	6.17863	1.50837	1.21493	168.387	157.585	0.725044	-0.469725	-0.00763412	0.295225	-0.198507	0.015977	-0.0183492	0.0204915	0	20.3878
CC(C)C=CS	0	0	6.15537	1.90211	1.02589	2.5951	12.3912	1	0	1	29.3086	7.66667	1.11111	0	0	446	310	340	295	26.8006	1.83179	1.875	2.13333	2.04	27.875	20.6667	13.6	189.075	224.376	160.443	7.10194	7.33368	7.15146	5.917	5.6094	1.86361	1.40304	161.905	154.593	0.0621075	-0.0188436	-0.0055987	-0.0194288	0.0183859	-0.0207714	0.015203	0	0	5.24383
CC(C)(S)CCOC=O	0	0	9.33533	2.11688	1.03726	3.02833	34.0302	3	2	1	107.309	47.1111	39.3333	31.6667	15.3333	612	466	698	592	31.7652	5.10994	2.28571	2.55	2.45714	29.1429	23.3	19.9429	187.794	225.165	177.521	7.68152	7.71711	7.70313	6.31455	6.13649	1.70997	1.44652	164.667	158.097	0.463636	-0.225815	0.0118668	-0.080516	0.156379	-0.169276	0.101046	-0.0255023	0	16.9541
CC(C)CCCCCCCCCCC=O	0	0	17.8628	1.98742	1.19085	3.52383	73.2569	1	1	0	96	56	52	48	44	596	684	840	830	52.137	2.23256	1.95349	2.5	2.12346	13.8605	16.2857	10.3704	163.162	214.787	149.687	7.14037	7.31796	7.17171	5.96154	5.66435	1.63748	1.24594	166.006	155.576	0.171268	-0.028175	-0.049069	-0.0159753	0.00474731	-3.51436e-06	1.60535e-07	3.25441e-06	3.29977e-05	7.32829
CCCC(S)CCO	0	0	8.82843	2	1.10355	2.88853	21.9043	2	1	1	51.3086	28.2222	19.3333	12	5	550	420	549	557	32.0112	2.33221	1.90909	2.42857	2.07895	25	20	14.4474	172.247	215.148	156.041	7.33623	7.54303	7.35637	6.1156	5.80111	1.71228	1.36002	165.563	155.66	0.26839	-0.120256	-0.027995	-0.0185872	0.0801804	-0.0792913	0.0394627	-0.0222239	0.0145153	-0.130599
CCCC(S)CCOC(C)=O	0	0	12.1336	2.04781	1.10306	3.21922	36.1266	3	2	1	115.309	53.2222	47.8889	45.2222	31.8889	688	562	760	729	39.1214	4.27069	2.14815	2.57692	2.21277	25.4815	21.6154	16.1702	182.038	223.434	159.524	7.5284	7.6113	7.55091	6.22062	6.00132	1.7012	1.30537	164.862	157.341	0.454163	-0.257037	0.098566	-0.104562	0.0796113	-0.100209	0.0984731	-0.0671066	0.034379	27.8438
CSSSSC	0	0	6.98792	1.80194	1.16465	2.57983	12.6289	4	0	4	3.77778	1.77778	1.33333	1	0	1102	996	806	544	41.8855	0.314815	2	2	1.875	91.8333	90.5455	50.375	285.054	316.748	200.17	7.5306	7.74338	7.5016	6.07156	5.59793	3.78157	2.54849	149.368	150.172	0.0224579	0.00221979	-0.00804399	0.00455546	-0.00168835	-0.0179892	-0.00149663	0.0112139	0	-0.854938
CCCC\C=C\C=O	0	0	9.51754	1.87939	1.18969	2.87661	21.483	1	1	0	76	38	27	21	15	328	336	362	320	25.5009	3.8	1.9	2.36842	1.9697	16.4	17.6842	10.9697	177.701	222.141	151.017	7.33784	7.40466	7.26882	6.05826	5.76038	1.65449	1.23507	164.601	155.893	0.153621	-0.0361933	-0.0475583	0.00814798	-0.0003848	-0.00438816	-7.0918e-05	0.0167187	-0.0130816	7.89
CC\C=C/CCOC(C)=O	0	0	11.3426	1.96962	1.13426	3.11424	33.8064	2	2	0	120	53	50	47	35	430	444	533	445	29.8222	5	2.08333	2.43478	2.075	17.9167	19.3043	13.325	177.337	219.809	149.517	7.54525	7.60833	7.57293	6.25526	6.03895	1.58005	1.14869	165.588	159.413	0.428543	-0.237217	0.0772227	-0.053716	-0.0146499	0.00653994	0.0226191	-0.030319	0.0232989	26.9375
CCCCCC(O)C=C	0	0	10.4721	2	1.16357	3.00797	28.5209	1	1	0	64	42	28	23	12	368	398	484	468	30.0682	2.56	1.92	2.41667	2.06977	14.72	16.5833	11.2558	164.075	211.267	150.242	7.24685	7.46055	7.29275	6.08365	5.78388	1.58748	1.2199	166.34	156.12	0.249577	-0.123615	-0.00333317	0.0200472	-0.0449685	0.0250717	0.0134768	-0.0292658	0.0103987	4.3456
CCC(=O)C(C)S	0	0	7.66299	2.05288	1.09471	2.76632	15.7116	2	1	1	67.3086	21.4444	1.55556	0	0	510	358	497	540	27.4438	3.95933	2.11765	2.5	2.10714	30	22.375	17.75	190.682	229.273	168.816	7.46958	7.50244	7.36258	6.09544	5.81055	1.83085	1.43762	163.29	155.224	0.166054	-0.068532	-0.0322716	0.0782337	-0.0630946	-0.00981374	0.0124511	0	0	19.0788
CCCCCCC\C=C\C=O	0	0	13.1915	1.93185	1.19923	3.20245	38.4587	1	1	0	88	50	40	36	32	442	480	545	512	36.5352	3.03448	1.93103	2.46429	2.03922	15.2414	17.1429	10.6863	172.795	220.701	151.455	7.23066	7.35771	7.21685	6.0098	5.71451	1.66012	1.25138	164.894	155.237	0.166412	-0.0361752	-0.0538769	0.00810126	-0.00183725	-0.00217982	-0.000124	0.00142831	-0.00228341	8.03329
CCCC=CCCCCC=O	0	0	13.1915	1.93185	1.19923	3.20245	38.4587	1	1	0	88	47	41	37	37	442	480	545	513	36.5352	3.03448	1.93103	2.46429	2.03922	15.2414	17.1429	10.6863	172.795	220.701	151.455	7.23066	7.35771	7.21685	6.0098	5.71451	1.66012	1.25138	164.894	155.237	0.165658	-0.0269695	-0.0541935	-0.00130553	-0.000151984	-0.0127057	0.00212027	0.0116611	-0.00277405	7.03329
CCOC(=O)C(C(C)C)O	0	0	11.0749	2.17533	1.10749	3.13384	32.2353	3	3	0	138	136	49	12	2	458	458	620	688	27.6765	5.75	2.25	2.69565	2.34146	19.0833	19.913	15.122	168.707	213.134	155.001	7.78739	7.81907	7.75175	6.43907	6.21171	1.49186	1.12842	168.032	160.828	0.640563	-0.358052	-0.116007	0.329337	-0.110827	-0.102199	0.000873651	0.0254163	0.0111749	32.8889
CCCCC(=O)OCC	0	0	10.384	2.01532	1.15378	3.00798	28.0813	2	2	0	106	54	40	18	4	394	408	498	442	27.0333	4.6087	2	2.40909	2	17.1304	18.5455	12.45	166.634	210.549	139.706	7.54546	7.61141	7.55238	6.24402	5.99739	1.5251	1.09008	167.274	160.866	0.413462	-0.241495	0.0720668	-0.0359432	0.00741821	0.0226583	-0.0481785	0.00463173	0.00661512	28.983
CCCCCC(C)O	0	0	8.76257	1.94986	1.09532	2.88799	21.8817	1	1	0	52	24	20	15	6	332	362	444	394	27.2793	2.16667	1.83333	2.26087	1.97674	13.8333	15.7391	10.3256	153.265	202.039	139.17	7.23461	7.45707	7.26435	6.06543	5.72731	1.53525	1.14983	167.987	158.211	0.229911	-0.110115	0.00596883	-0.0321893	0.0179309	0.00150425	0.0114659	-0.0293847	0.0198638	4.4375
CCCSSSC	0	0	8.05468	1.84776	1.15067	2.73919	16.7999	3	0	3	11.3333	4	4	2.66667	1	922	836	722	536	40.8317	0.666667	1.88235	2.125	1.85185	54.2353	52.25	26.7407	223.249	262.089	166.326	7.26931	7.49906	7.2879	5.97349	5.57355	2.7012	1.8139	157.55	153.553	0.0310734	-9.59418e-05	-0.00730771	0.000851928	-0.011575	-0.000658154	-0.00252086	-0.00155837	0.00732741	-0.744329
CC(=O)CC(C)(C)S	0	0	7.38465	2.14896	0.923081	2.92244	19.5512	2	1	1	75.3086	38.2222	17.8889	0	0	548	406	658	564	31.122	3.76543	2.3	2.42105	2.55882	27.4	21.3684	19.3529	186.364	227.44	180.835	7.39801	7.46394	7.3224	6.06576	5.78628	1.80576	1.50553	163.628	155.398	0.162232	-0.0652074	0.0459957	-0.146127	0.162708	-0.101695	0.0232095	0	0	18.5007
CC/C=C/CC\C=C\CO	0	0	12.0533	1.91899	1.20533	3.10518	32.3255	1	1	0	78	47	38	33	30	404	434	479	432	32.8571	3	1.92308	2.4	2.02326	15.5385	17.36	11.1395	174.053	219.757	154.235	7.25815	7.46375	7.29878	6.1004	5.79455	1.63554	1.25571	164.819	155.509	0.264536	-0.106972	-0.0434408	0.0205822	-0.00947637	-0.00452763	0.0117258	0.0038247	-0.0123411	1
CCCCC\C=C/C=O	0	0	10.6275	1.90211	1.18083	2.99741	26.6628	1	1	0	80	42	32	27	21	366	384	423	384	29.179	3.47826	1.91304	2.40909	2	15.913	17.4545	10.8462	175.639	221.53	151.208	7.2928	7.38474	7.24617	6.0377	5.74038	1.65688	1.24218	164.724	155.607	0.157887	-0.0361772	-0.0496325	0.00802839	-0.00177461	-0.000670419	-0.00245193	9.15912e-05	0.0167247	7.95463
CCC(=O)C=C	0	0	6.89898	1.93185	1.14983	2.5958	12.2612	1	1	0	70	25	2	0	0	252	240	275	248	18.1446	5	2	2.30769	1.95238	18	18.4615	13.0952	184.475	224.207	156.835	7.48586	7.47208	7.36074	6.12785	5.85531	1.64641	1.21512	164.197	156.953	0.138178	-0.0619458	-0.00434354	0.0444763	-0.0539722	-0.000899919	0.00759633	0	0	15.6327
CCCCC\C=C/C=C/C=C	0	0	13.1915	1.93185	1.19923	3.20245	38.4587	0	0	0	66	48	41	33	25	414	468	518	482	38.6809	2.27586	1.93103	2.39286	2.0625	14.2759	16.7143	10.7917	179.938	225.015	158.691	7.03028	7.26866	7.13039	5.92875	5.64901	1.71189	1.31618	162.871	153.485	0.0802739	-0.00795235	-0.0352474	-0.000346663	0.000310502	0.00187598	-0.00482249	0.00140494	0.00126091	6.50654
CCCSSSCCC	0	0	10.6275	1.90211	1.18083	2.99741	26.6628	3	0	3	19.3333	6.66667	8	9.33333	8	998	932	894	784	48.188	0.84058	1.91304	2.27273	1.89744	43.3913	42.3636	22.9231	207.244	249.973	163.478	7.19709	7.43348	7.23756	5.95549	5.59132	2.42051	1.68165	159.635	153.755	0.0391199	-0.00430693	-0.0116189	0.0059351	-0.00536777	-0.00152632	-0.0105074	-5.16659e-05	0.00449105	-1.41231
CCOC(C)=O	0	0	6.15537	1.90211	1.02589	2.5951	12.3912	2	2	0	94	18	7	0	0	280	264	315	210	15.9989	6.71429	2	2.15385	1.86364	20	20.3077	14.3182	169.68	205.624	129.436	7.90094	7.85567	7.90484	6.477	6.29764	1.4234	0.93365	168.387	166.457	0.397978	-0.237267	0.113743	-0.0870836	0.00917068	-0.0058674	0.00831555	0	0	26.8163
CCCC(O)CC(=O)OCC	0	0	12.1847	2.101	1.1077	3.21963	39.3406	3	3	0	140	101	113	45	23	496	506	656	631	31.3546	5.18519	2.14815	2.61538	2.23404	18.3704	19.4615	13.9574	167.95	213.657	149.86	7.69906	7.7544	7.6708	6.37773	6.1349	1.51264	1.12652	167.755	159.844	0.623516	-0.332172	0.0705512	-0.232173	0.371883	-0.20997	0.0416111	-0.0554982	0.0218798	28.3772
CCC(C)C(=O)C=CC	0	0	10.3128	2.11199	1.14587	3.01892	26.8741	1	1	0	86	63	27	6	1	366	384	478	517	29.179	3.73913	2.08696	2.5	2.20513	15.913	17.4545	12.2564	175.639	221.53	158.35	7.2928	7.38474	7.24073	6.0377	5.73491	1.65688	1.25431	164.724	156.561	0.147204	-0.0605388	-0.0279961	0.0446323	0.00616308	-0.0414832	-0.00579708	0.00574224	0.00567552	23.9981
CCCCC(=O)C=C	0	0	9.40926	1.98904	1.17616	2.88852	22.1293	1	1	0	78	44	26	13	2	328	336	397	376	25.5009	3.9	2	2.42105	2.06061	16.4	17.6842	12.0303	177.701	222.141	155.17	7.33784	7.40466	7.27378	6.05826	5.77353	1.65449	1.23918	164.601	155.891	0.147291	-0.0610831	-0.0114391	0.0239699	-0.0292991	0.0221739	-0.0219759	-0.00344195	0.00744967	15.89
CC(O)C(C)=O	0	0	6	2	1	2.61085	11.53	2	2	0	88	42	0	0	0	280	254	332	310	15.9989	6.28571	2.14286	2.38462	2.09091	20	19.5385	15.0909	169.68	212.398	152.686	7.90094	7.84492	7.68442	6.45304	6.14505	1.49038	1.09816	168.387	160.898	0.328833	-0.152333	-0.0517821	0.115591	-0.102918	0.0270255	0	0	0	15.9592
CSCSC	0	0	5.4641	1.73205	1.09282	2.39017	8.98672	2	0	2	6.88889	1.33333	1	0	0	628	432	495	252	28.7436	0.529915	1.69231	1.83333	1.75	48.3077	36	24.75	208.675	244.07	151.169	7.21977	7.45173	7.37498	5.933	5.51507	2.3567	1.82185	159.568	153.207	0.0618705	-0.00630265	-0.0304462	0.00991757	-0.0111339	-0.00362697	0.0106569	0	0	-1.6384
CCC(C)COC(C)=O	0	0	10.1505	2.03565	1.12783	3.01795	24.4189	2	2	0	108	47	39	25	7	394	408	523	477	27.0333	4.69565	2.08696	2.40909	2.15	17.1304	18.5455	13.075	166.634	210.549	145.334	7.54546	7.61141	7.55297	6.24402	6.00045	1.5251	1.11524	167.274	161.003	0.411719	-0.241816	0.0876028	-0.0234807	-0.0571955	0.0307091	5.68085e-05	-0.00896531	0.00722965	29.983
CCCC(=O)C(C)CC	0	0	10.3128	2.11199	1.14587	3.01892	26.8741	1	1	0	76	51	23	5	1	368	396	504	549	30.0682	3.04	2	2.45833	2.13333	14.72	16.5	11.2	164.075	212.631	148.817	7.24685	7.36248	7.20658	6.00206	5.68403	1.6116	1.20581	166.34	157.516	0.135895	-0.0503773	-0.0220204	0.0274575	0.00564223	-0.0331112	-0.0037388	0.00341727	0.00478312	21.5056
CCC(C(C)CO)S	0	0	9.33174	2.09529	1.16647	2.90084	20.4907	2	1	1	53.3086	31.2222	15.7778	5	0	550	420	574	697	32.0112	2.42312	2	2.52381	2.21053	25	20	15.1053	172.247	215.148	161.965	7.33623	7.54303	7.357	6.1156	5.80433	1.71228	1.38651	165.563	155.804	0.268259	-0.123939	-0.0347708	0.0341503	0.00485243	-0.0338405	0.00487713	0.0145408	0	3.8694
CCCCOC(C)=O	0	0	8.76257	1.94986	1.09532	2.88799	21.8817	2	2	0	102	36	28	18	7	356	360	437	348	23.3552	5.1	2	2.31579	1.97059	17.8	18.9474	12.8529	167.344	209.426	137.491	7.6284	7.66712	7.6284	6.29716	6.06215	1.5019	1.05634	167.534	162.072	0.407487	-0.238611	0.0951824	-0.0599673	-0.000573647	-0.0149324	0.0243288	-0.0163966	0.00722653	26.96
CCCCCCCC\C=C\C=O	0	0	14.5925	1.94188	1.21604	3.2911	45.051	1	1	0	92	54	44	40	36	480	528	606	576	40.2134	2.875	1.9375	2.48387	2.05263	15	17.0323	10.6316	171.773	220.407	151.539	7.20833	7.34812	7.20683	5.9999	5.70566	1.66127	1.25453	164.954	155.11	0.170674	-0.0361751	-0.0560079	0.0081032	-0.00182133	-0.00212286	-0.000243593	3.85018e-05	0.00143433	8.05859
CCCCCCC\C=C/C=O	0	0	13.1915	1.93185	1.19923	3.20245	38.4587	1	1	0	88	50	40	36	32	442	480	545	512	36.5352	3.03448	1.93103	2.46429	2.03922	15.2414	17.1429	10.6863	172.795	220.701	151.455	7.23066	7.35771	7.21685	6.0098	5.71451	1.66012	1.25138	164.894	155.237	0.166412	-0.0361752	-0.0538769	0.00810126	-0.00183725	-0.00217982	-0.000124	0.00142831	-0.00228341	8.03329
CCC\C=C\C=C\CCCO	0	0	13.1915	1.93185	1.19923	3.20245	38.4587	1	1	0	82	52	48	40	32	442	482	540	499	36.5352	2.82759	1.93103	2.42857	2.04082	15.2414	17.2143	11.0204	172.795	219.533	153.993	7.23066	7.44177	7.27708	6.07973	5.77445	1.63945	1.25884	164.894	155.328	0.265488	-0.100184	-0.0505376	0.00988571	0.00814724	-0.0036357	-0.00189775	0.00621846	-0.00889856	2.20571
CCCCCCCCCC(=O)OCC	0	0	16.5739	2.03441	1.18385	3.45456	83.3446	2	2	0	126	74	62	52	48	584	648	803	762	45.4239	3.31579	2	2.51351	2.07143	15.3684	17.5135	11.4714	164.763	213.433	145.085	7.32718	7.46838	7.36775	6.10759	5.84012	1.58465	1.17203	166.591	157.938	0.434784	-0.241428	0.0618877	-0.0344936	0.00329353	-0.0125599	0.00284887	-0.00033489	-0.00144586	28.9972
CCC(C)C(C(=O)OCC)O	0	0	12.7445	2.19777	1.15859	3.22889	39.0586	3	3	0	142	149	70	26	5	496	506	681	777	31.3546	5.25926	2.22222	2.73077	2.34043	18.3704	19.4615	14.4894	167.95	213.657	154.65	7.69906	7.7544	7.6713	6.37773	6.1375	1.51264	1.14793	167.755	159.961	0.645178	-0.35765	-0.120206	0.321818	-0.11453	-0.0533303	-0.0397889	0.023304	0.0122959	34.3772
CSCC=C	0	0	5.4641	1.73205	1.09282	2.39017	8.98672	1	0	1	18.4444	4.33333	2	0	0	408	312	289	206	23.1225	1.4188	1.69231	1.91667	1.78947	31.3846	26	15.2105	195.347	230.867	151.295	7.1272	7.35516	7.25378	5.92025	5.56968	2.01435	1.52598	161.065	153.577	0.0598154	-0.00795108	-0.031185	0.0117892	-0.00707753	-0.00651707	0.0110337	0	0	0.444444
S	0	0	0	0	0	0.693147	0	1	0	1	0.197531	0	0	0	0	258	32	1	0	9.29923	0.0658436	0.666667	0	1	86	16	1	219.648	136.199	31.0837	7.39359	7.66454	6.71846	5.676	4.84	1.9337	0.444613	159.055	184.918	0.0581753	-0.0387835	0.00969588	0	0	0	0	0	0	-0.0877915
COCCC(C)(C)S	0	0	8.31285	2.11199	1.03911	2.91143	23.9711	2	1	1	63.3086	31.1111	19.3333	2.55556	0	550	430	645	556	32.0112	2.87767	2.09091	2.28571	2.31579	25	20.4762	16.9737	172.247	210.954	162.423	7.33623	7.54969	7.52327	6.13043	5.92188	1.67081	1.36457	165.563	160.208	0.217736	-0.0505627	-0.0519443	-0.0849699	0.140007	-0.0662114	-0.0348213	0.0396344	0	8.02092
COC(=O)C(C)C	0	0	7.66299	2.05288	1.09471	2.76632	15.7116	2	2	0	100	33	2	0	0	318	312	391	388	19.677	5.88235	2.11765	2.375	2.10714	18.7059	19.5	13.9643	168.306	207.882	145.512	7.74063	7.74372	7.73285	6.37022	6.14791	1.47001	1.07519	167.885	164.187	0.411073	-0.238249	0.0150946	0.133481	-0.143586	-0.0010757	0.0287991	0	0	28.9135
CCCC[C@@H](C)CCC([O-])=O	1	0	12.6598	2.0615	1.15089	3.21922	38.6345	2	2	0	132	58	64	54	36	469	486	633	591	33.9449	4.71429	2.10714	2.59259	2.19608	16.75	18	12.4118	170.459	220.152	154.495	7.4565	7.45895	7.33447	6.10867	5.82995	1.62667	1.2317	166.273	156.493	0.604323	-0.0913693	0.272285	-0.0505088	-0.0212008	0.0937753	-0.234721	-0.0296034	-0.0594731	27.1224
CC(=CS)C	0	0	5.22625	1.84776	1.04525	2.40858	8.62987	1	0	1	27.3086	1.11111	0	0	0	408	262	274	283	23.1225	2.10066	1.84615	1.91667	2	31.3846	21.8333	14.4211	195.347	226.054	158.625	7.1272	7.35245	7.13989	5.91937	5.56224	1.91152	1.40629	161.065	156.442	0.0537118	-0.0121849	-0.0106235	-0.00578034	-0.016055	0.0177879	0	0	0	6.01717
CCCCCCCC(C)=O	0	0	11.3426	1.96962	1.13426	3.11424	33.8064	1	1	0	78	36	32	28	24	406	444	540	498	33.7463	2.78571	1.92857	2.37037	2.03922	14.5	16.4444	10.5882	163.841	213.19	144.807	7.2196	7.35094	7.19612	5.99156	5.67532	1.61831	1.19495	166.254	156.999	0.138901	-0.0428888	0.0029165	-0.0341731	0.00169379	-0.000171127	-0.000768386	0.00249126	0.0173218	14.4082
CCCOC(=O)[C@@H](C)CC	0	0	11.8428	2.11917	1.18428	3.12451	35.6163	2	2	0	112	73	40	17	5	432	456	584	611	30.7114	4.30769	2.07692	2.52	2.13043	16.6154	18.24	12.6957	166.087	211.403	146.237	7.48165	7.56907	7.4967	6.20364	5.95219	1.54273	1.1369	167.075	160.094	0.41926	-0.250841	0.0327566	0.094747	-0.0761484	-0.0235471	3.53302e-05	0.00445018	0.00411072	33.9941
CC[C@@H](C)C(=O)CC	0	0	9.33174	2.09529	1.16647	2.90084	20.4907	1	1	0	72	38	11	1	0	330	348	443	485	26.3901	3.27273	2	2.42857	2.10256	15	16.5714	11.359	164.372	211.912	148.288	7.28154	7.37733	7.21966	6.01557	5.69228	1.60297	1.1942	166.448	158.051	0.131158	-0.0509214	-0.0166645	0.0429164	-0.0313427	-0.0194331	0.00499396	0.00487205	0	21.6281
C/C=C/CC/C=C/C=C/C=C	0	0	13.1915	1.93185	1.19923	3.20245	38.4587	0	0	0	76	53	47	39	31	412	456	492	456	37.7917	2.81481	2	2.42308	2.14286	15.2593	17.5385	11.7143	190.964	233.498	168.953	7.05337	7.28028	7.15123	5.95327	5.69125	1.75791	1.37699	161.238	152.023	0.0915844	-0.00601991	-0.0437944	-0.00320912	0.0036206	0.00285884	-0.00542929	0.00116055	0.00449151	5.66529
CS[S](C)=O	0	0	5.22625	1.84776	1.04525	2.40858	8.62987	3	1	2	38.8889	7	0	0	0	654	612	470	204	25.7087	3.53535	2	2	1.8125	59.4545	61.2	29.375	222.135	265.003	166.953	7.8392	7.84944	7.71104	6.23496	5.86883	2.71031	1.72631	160.291	155.158	0.0804004	-0.0200973	0.018705	-0.0262771	-0.0246031	0.0120723	0	0	0	-1.73003
C=CCS[S](=O)CC=C	0	0	10.384	2.01532	1.15378	3.00798	28.0813	3	1	2	70.8889	40.6667	44.6667	29	12	802	780	772	684	38.6427	3.73099	2.21053	2.61111	2.28571	42.2105	43.3333	27.5714	224.31	266.836	198.787	7.54038	7.61816	7.54797	6.15553	5.94115	2.37294	1.83895	158.424	148.404	0.13465	-0.0367133	-0.0354698	0.00301969	0.0309358	-0.0158244	-0.0192788	0.00403604	-0.00946765	-8.32502
CCCSSCCC	0	0	9.51754	1.87939	1.18969	2.87661	21.483	2	0	2	18.8889	8	9.33333	8	4	742	676	638	628	39.778	0.858586	1.81818	2.19048	1.84211	33.7273	32.1905	16.7895	189.538	233.459	152.076	7.12679	7.37108	7.19792	5.92211	5.56329	2.1353	1.50459	162.012	154.977	0.0425767	0.000435335	-0.019581	0.0023986	-0.000148574	-0.0121009	-0.000163546	0.00447901	-0.00139529	-1.29568
CCOC(=O)CCC(C)C	0	0	11.1271	2.05288	1.11271	3.12365	30.7618	2	2	0	112	60	56	32	7	432	456	584	536	30.7114	4.30769	2.07692	2.44	2.15217	16.6154	18.24	12.6957	166.087	211.403	146.237	7.48165	7.56907	7.4967	6.20364	5.95219	1.54273	1.1369	167.075	160.094	0.417145	-0.242186	0.0790964	-0.0534736	-0.0189473	0.110625	-0.105085	0.00248094	0.007795	30.9941
CCOC(=O)CCSC	0	0	10.384	2.01532	1.15378	3.00798	28.0813	3	2	1	102.444	48.6667	24	15.3333	2.66667	612	516	583	500	31.7652	4.87831	2.09524	2.45	2.08571	29.1429	25.8	16.6571	187.794	228.053	150.993	7.68152	7.71873	7.72057	6.31508	6.08635	1.77166	1.2817	164.667	159.026	0.43534	-0.231731	0.0613412	-0.104456	0.0792746	0.0384867	-0.0788223	0.000128314	0.00990588	29.2023
CCCC[C@@H](CC)CCC([O-])=O	1	0	13.8414	2.09854	1.15345	3.30682	45.793	2	2	0	136	66	74	74	50	507	534	694	680	37.6231	4.3871	2.09677	2.63333	2.21053	16.3548	17.8	12.1754	169.63	219.904	154.26	7.41159	7.43891	7.31206	6.08855	5.80895	1.6312	1.23692	166.203	156.234	0.612086	-0.0927208	0.268153	-0.0377179	-0.0421365	0.0937055	-0.0967444	-0.200952	-0.0258063	28.0874
[truncated: 300 more columns]

## Sheet: S3 Data M2OR
SMILES	nAcid	nBase	SpAbs_A	SpMax_A	SpMAD_A	LogEE_A	VR1_A	nHetero	nN	nO	nS	ATS0dv	ATS3dv	ATS4dv	ATS5dv	ATS6dv	ATS7dv	ATS8dv	ATS1s	ATS3s	ATS4s	ATS5s	ATS6s	ATS7s	ATS0Z	AATS0dv	AATS3dv	AATS0d	AATS1d	AATS2d	AATS3d	AATS3s	AATS0Z	AATS1Z	AATS2Z	AATS3Z	AATS0v	AATS1v	AATS2v	AATS3v	AATS3se	AATS0p	AATS1p	AATS2p	AATS3p	AATS0i	AATS2i	AATS3i	ATSC0c
CCCCCOC(=O)C	0	0	10.2517	1.96157	1.13907	3.0075	27.5514	2	0	2	0	106	40	36	28	18	7	0	59.8333	106.833	85.5833	80.3333	65.1667	51.5	394	4.6087	0.851064	2	2.36364	2	1.7234	2.27305	17.1304	18.5455	12.45	8.76596	166.634	210.549	139.706	111.408	7.52545	1.17536	1.5251	1.09008	0.911034	167.274	160.866	168.525	0.411789
CCCCCC(=O)C	0	0	8.76257	1.94986	1.09532	2.88799	21.8817	1	0	1	0	70	28	24	18	7	0	0	51.25	106.583	79.3333	67.1667	57.5	39	330	3.18182	0.583333	1.90909	2.28571	2	1.60417	2.22049	15	16.5714	10.7179	7.70833	164.372	211.912	142.515	109.606	7.3091	1.19955	1.60297	1.16839	0.946723	166.448	157.911	166.196	0.130376
CCCCO	0	0	5.4641	1.73205	1.09282	2.39017	8.98672	1	0	1	0	38	12	5	0	0	0	0	37.5	56	46	28	3	0	218	2.53333	0.4	1.6	2	1.68	1.33333	1.86667	14.5333	15.5714	9.04	5.86667	148.086	191.995	124.264	84.4993	7.17295	1.083	1.44734	1.04976	0.781568	169.454	161.221	171.347	0.222196
CCC(=O)C	0	0	5.22625	1.84776	1.04525	2.40858	8.62987	1	0	1	0	58	7	0	0	0	0	0	35.5	72.5	39	9	0	0	216	4.46154	0.333333	1.84615	2	1.80952	1.42857	3.45238	16.6154	17	11.1905	8.47619	166.087	207.598	134.164	106.7	7.72296	1.18121	1.5512	1.07163	0.875148	167.075	161.234	168.597	0.117038
CCCCCCC/C=C/C=O	0	0	13.1915	1.93185	1.19923	3.20245	38.4587	1	0	1	0	88	50	40	36	32	27	21	69.25	117.25	104	99.75	87.5	75.5	442	3.03448	0.735294	1.93103	2.46429	2.03922	1.69118	1.72426	15.2414	17.1429	10.6863	7.52941	172.795	220.701	151.455	111.901	7.06256	1.25984	1.66012	1.25138	0.9857	164.894	155.237	164.914	0.166412
CC(C)CCC(=O)O	1	0	8.47214	2	1.05902	2.89923	19.3573	2	0	2	0	96	38	41	22	0	0	0	59.0833	110.722	95.1667	90.3333	83	6	356	4.8	0.863636	2.1	2.42105	2.20588	1.63636	2.51641	17.8	18.4211	13.4118	8.81818	167.344	214.061	154.511	117.802	7.43761	1.16776	1.54773	1.20197	0.989831	167.534	157.696	163.652	0.497205
CCCCOC(=O)C	0	0	8.76257	1.94986	1.09532	2.88799	21.8817	2	0	2	0	102	36	28	18	7	0	0	54.5833	94.5833	74.3333	65.1667	51.5	39	356	5.1	0.947368	2	2.31579	1.97059	1.71053	2.48904	17.8	18.9474	12.8529	9.15789	167.344	209.426	137.491	111.3	7.65292	1.16776	1.5019	1.05634	0.889397	167.534	162.072	169.519	0.407487
CCCC(=O)O	1	0	6.15537	1.90211	1.02589	2.5951	12.3912	2	0	2	0	86	26	11	0	0	0	0	47.4167	79.1667	66.5	43	3	0	280	6.14286	1	2	2.30769	1.95455	1.46154	3.04487	20	19.5385	14.0455	8.84615	169.68	212.398	145.506	102.607	7.6573	1.14278	1.49038	1.11297	0.826766	168.387	159.445	170.522	0.489139
CCCCCC(=O)O	1	0	8.76257	1.94986	1.09532	2.88799	21.8817	2	0	2	0	94	36	32	26	11	0	0	57.9167	103.583	86.3333	74.1667	66.5	43	356	4.7	0.818182	2	2.42105	2.02941	1.61364	2.35417	17.8	18.4211	12.6765	8.13636	167.344	214.061	147.889	106.395	7.38317	1.16776	1.54773	1.17237	0.898613	167.534	157.535	167.988	0.497795
CC/C=C\CCO	0	0	8.05468	1.84776	1.15067	2.73919	16.7999	1	0	1	0	56	28	21	12	5	0	0	49.25	76.25	55.75	44.5	45	28	292	2.94737	0.756757	1.78947	2.22222	1.87097	1.56757	2.06081	15.3684	16.7778	10.3871	7.37838	164.763	209.135	142.341	104.65	7.17455	1.19537	1.55931	1.17019	0.916854	166.591	157.955	167.335	0.242595
CC(=CCC/C(=C/C=O)/C)C	0	0	12.1336	2.04781	1.10306	3.21922	36.1266	1	0	1	0	106	65	56	45	38	30	12	72.4167	114.333	121.778	122.333	86	69.3333	440	3.92593	1.27451	2.14815	2.46154	2.35556	1.98039	2.24183	16.2963	18	12.4222	10.8824	183.293	228.853	166.356	154.735	7.23251	1.32022	1.70216	1.31448	1.27761	163.41	155.761	153.99	0.166543
CCCCCCCCCC=O	0	0	13.1915	1.93185	1.19923	3.20245	38.4587	1	0	1	0	78	40	36	32	28	24	20	67.75	127.75	115.5	103.25	91	78.75	444	2.51613	0.512821	1.87097	2.43333	2	1.64103	1.63782	14.3226	16.4	10.0175	6.97436	163.653	213.637	144.655	105.41	7.06909	1.20724	1.62368	1.2134	0.943214	166.185	156.13	166.259	0.154919
CC(=O)C(=O)C	0	0	6	2	1	2.61085	11.53	2	0	2	0	106	49	0	0	0	0	0	44.7778	133	54	9	0	0	278	8.83333	3.0625	2.33333	2.45455	2.11111	1.75	8.3125	23.1667	21.8182	17	17.5	192.779	233.13	162.937	151.617	8.7808	1.25914	1.61151	1.12689	1.00004	165.632	160.845	165.548	0.251274
C=CCSCC=C	0	0	8.05468	1.84776	1.15067	2.73919	16.7999	1	0	0	1	34.4444	14.6667	17	12	4	0	0	41.9444	43.1852	38.5926	38	32	16	482	2.02614	0.564103	1.88235	2.25	2	1.69231	1.66097	28.3529	24.75	17.6	14.4615	202.866	240.432	172.88	144.247	7.14651	1.74056	1.99857	1.63714	1.38656	159.84	150.174	157.134	0.0835073
CC(=CCC/C(=C/COC(=O)C)/C)C	0	0	15.4381	2.07431	1.10272	3.46731	54.4071	2	0	2	0	154	88	91	82	63	54	49	90.5	157.583	154.722	145.917	125	136.333	580	4.52941	1.375	2.23529	2.51515	2.36207	2.09375	2.46224	17.0588	18.9091	13.6379	11.5938	180.49	225.397	162.012	154.823	7.48236	1.28369	1.64175	1.2419	1.23545	164.435	158.027	156.497	0.443603
CCCCCCCOC(=O)C	0	0	12.7849	1.97538	1.16226	3.21068	40.6273	2	0	2	0	114	48	44	40	36	28	18	70.3333	131.333	110.083	103.833	91.5833	80.3333	470	3.93103	0.738462	2	2.42857	2.03846	1.73846	2.02051	16.2069	18	11.9231	8.30769	165.653	212.074	142.603	111.535	7.3764	1.18585	1.55658	1.13421	0.936334	166.916	159.29	167.363	0.420316
CCCCCCOC(=O)CCC	0	0	14.0074	2.03144	1.16728	3.29899	55.0772	2	0	2	0	118	74	58	44	36	26	14	75.5	148.75	149.833	129.083	98.8333	89.6667	508	3.6875	1	2	2.48387	2.05172	1.74324	2.01014	15.875	17.8065	11.7414	8.7027	165.301	212.615	143.601	111.107	7.32777	1.18961	1.56775	1.14942	0.925394	166.787	158.746	167.349	0.427154
CC(C)C=O	0	0	5.22625	1.84776	1.04525	2.40858	8.62987	1	0	1	0	56	12	0	0	0	0	0	37.3333	70	57	0	0	0	216	4.30769	0.5	1.84615	2.08333	1.90476	1.25	2.91667	16.6154	17	10.9524	8.125	166.087	207.598	142.341	104.64	7.34229	1.18121	1.5512	1.14495	0.91314	167.075	159.983	163.75	0.128846
CC(C)C(=O)O	1	0	6	2	1	2.61085	11.53	2	0	2	0	88	22	0	0	0	0	0	48.5556	101.333	92	6	0	0	280	6.28571	0.846154	2.14286	2.38462	2.09091	1.53846	3.89744	20	19.5385	15.1818	11.5385	169.68	212.398	155.74	120.578	7.74573	1.14278	1.49038	1.15871	0.927131	168.387	159.693	164.193	0.489268
CC(C)CC(=O)O	1	0	6.82843	2	0.97549	2.76511	15.3137	2	0	2	0	92	41	22	0	0	0	0	53.8333	97.1667	99.3333	83	6	0	318	5.41176	1.17143	2.11765	2.375	2.25	1.48571	2.77619	18.7059	18.875	14.1071	9.25714	168.306	213.386	154.993	119.328	7.55342	1.15747	1.52443	1.18498	0.986601	167.885	158.481	163.478	0.493502
CC(=CCCC(C)(C=C)O)C	0	0	11.829	2.17533	1.07536	3.2365	43.9647	1	0	1	0	90	58	51	50	26	4	0	75.625	167.833	152.667	107.667	88.8333	97.3333	442	3.10345	0.935484	2.2069	2.5	2.44898	1.90323	2.70699	15.2414	17.2143	13.4694	10.7742	172.795	219.533	168.776	146.683	7.44253	1.25984	1.63945	1.30546	1.19468	164.894	155.55	156.938	0.256985
CS	0	0	2	1	1	1.40761	1.41421	1	0	0	1	1.30864	0	0	0	0	0	0	9.74074	3	0	0	0	0	296	0.218107	0	1	1	1	1	1	49.3333	26	8.14286	1	190.772	196.629	88.0834	31.0837	6.71846	2.16289	2.02347	1.17835	0.444613	162.299	161.502	184.918	0.0477551
CCCCCCCCOC(=O)C	0	0	13.9103	1.97964	1.15919	3.29863	47.9973	2	0	2	0	118	52	48	44	40	36	28	75.5833	143.583	122.333	116.083	103.833	91.5833	508	3.6875	0.702703	2	2.45161	2.05172	1.74324	1.94032	15.875	17.8065	11.7414	8.16216	165.301	212.615	143.601	111.576	7.32906	1.18961	1.56775	1.14942	0.944368	166.787	158.746	166.994	0.424579
CCCCCCCC=O	0	0	10.6275	1.90211	1.18083	2.99741	26.6628	1	0	1	0	70	32	28	24	20	15	6	57.25	103.25	91	78.75	66.5	54.5	368	2.8	0.533333	1.84	2.375	1.95556	1.6	1.72083	14.72	16.5	9.97778	6.93333	164.075	212.631	142.627	103.473	7.09365	1.20273	1.6116	1.19529	0.92546	166.34	156.689	166.839	0.146394
CCCCCCCCCCC=O	0	0	14.5925	1.94188	1.21604	3.2911	45.051	1	0	1	0	82	44	40	36	32	28	24	73	140	127.75	115.5	103.25	91	482	2.41176	0.505747	1.88235	2.45455	2.01587	1.65517	1.6092	14.1765	16.3636	10.0317	6.98851	163.498	214.003	145.379	106.078	7.06062	1.2089	1.62807	1.21986	0.949335	166.129	155.93	166.06	0.159181
CCCC(CCOC(=O)C)S	0	0	12.1336	2.04781	1.10306	3.21922	36.1266	3	0	2	1	115.309	53.2222	47.8889	45.2222	31.8889	18	7	65.8261	123.228	106.401	100.736	86.7222	74.9074	688	4.27069	0.902072	2.14815	2.57692	2.21277	1.84746	2.08862	25.4815	21.6154	16.1702	12.3559	182.038	223.434	159.524	130.509	7.51396	1.44894	1.7012	1.30537	1.15131	164.862	157.341	163.419	0.454163
CCC(C(C)CO)S	0	0	9.33174	2.09529	1.16647	2.90084	20.4907	2	0	1	1	53.3086	31.2222	15.7778	5	0	0	0	50.0206	94.5154	106.79	78.2469	38	3	550	2.42312	0.6122	2	2.52381	2.21053	1.76471	1.85324	25	20	15.1053	13.6667	172.247	215.148	161.965	135.833	7.26109	1.45505	1.71228	1.38651	1.25425	165.563	155.804	159.944	0.268259
CC(CO)CS	0	0	6.89898	1.93185	1.14983	2.5958	12.2612	2	0	1	1	43.3086	16.6667	2.77778	0	0	0	0	38.1173	69.2778	68.716	17.2469	1	0	474	2.70679	0.505051	1.875	2.33333	2.03846	1.48485	2.09933	29.625	21.6	14.5	12.697	176.13	214.142	155.565	121.42	7.30996	1.54093	1.72839	1.34891	1.13759	165.571	156.33	162.125	0.261427
CCCCC(C(C)CO)S	0	0	11.8428	2.11917	1.18428	3.12451	35.6163	2	0	1	1	61.3086	42.7778	28.8889	19.5556	13	5	0	60.5206	118.892	129.664	99.8179	75.7407	64	626	2.18959	0.619968	2	2.55556	2.22	1.7971	1.72307	22.3571	19.1111	13.92	11.9565	170.029	215.707	159.636	129.581	7.18964	1.40598	1.70333	1.36125	1.18855	165.559	155.379	161.088	0.276902
CCCCCC(C(C)CO)S	0	0	12.9061	2.12243	1.17328	3.22001	47.7787	2	0	1	1	65.3086	46.7778	33.8889	26.1111	19.5556	13	5	65.7706	131.142	141.997	111.861	86.571	74.7407	664	2.10673	0.599715	2	2.56667	2.21429	1.79487	1.68131	21.4194	18.8	13.5179	11.3974	169.242	215.902	158.845	127.537	7.16629	1.38857	1.70019	1.35269	1.16707	165.558	155.235	161.462	0.281166
CCCCCC/C=C\CCC=O	0	0	14.5925	1.94188	1.21604	3.2911	45.051	1	0	1	0	92	53	53	46	35	29	24	74.25	134.25	122.75	104	92	87	480	2.875	0.697368	1.9375	2.48387	2.05263	1.69737	1.76645	15	17.0323	10.6316	7.59211	171.773	220.407	151.539	112.529	7.08913	1.25667	1.66127	1.25453	0.987181	164.954	155.11	165.004	0.170667
CCCCCC(=O)C(C)C(=O)C	0	0	13.6683	2.18129	1.13902	3.31496	60.9511	2	0	2	0	132	107	94	46	33	19	7	77.3611	198.417	225.833	147.167	113.167	96.1667	506	4.4	1.55072	2.2	2.68966	2.31481	1.94203	2.8756	16.8667	18.2069	12.9074	11.2029	174.249	223.53	159.987	135.381	7.49526	1.23928	1.64905	1.24846	1.06185	165.579	156.405	163.015	0.253895
C[C@@H](CCC=C(C)C)CCO	0	0	12.1336	2.04781	1.10306	3.21922	36.1266	1	0	1	0	78	48	44	34	29	24	10	72.5	130.333	137.472	128.833	93.8333	78.3333	444	2.51613	0.685714	2	2.4	2.23636	1.8	1.8619	14.3226	16.4667	11.1091	8.72857	163.653	212.546	153.334	129.071	7.16652	1.20724	1.60438	1.2431	1.11014	166.185	157.021	159.663	0.252546
CCCCCCCCCCO	0	0	13.1915	1.93185	1.19923	3.20245	38.4587	1	0	1	0	62	36	32	28	24	20	16	69	129.5	117.25	105	92.75	80.5	446	1.87879	0.428571	1.81818	2.375	1.96721	1.61905	1.54167	13.5152	15.8125	9.70492	6.66667	155.618	206.433	140.785	102.092	7.05355	1.16102	1.57371	1.1864	0.923526	167.321	156.979	166.835	0.247798
CCCCCCCO	0	0	9.51754	1.87939	1.18969	2.87661	21.483	1	0	1	0	50	24	20	16	12	5	0	53.25	92.75	80.5	68.25	56	46	332	2.08333	0.421053	1.75	2.26087	1.88372	1.54386	1.62719	13.8333	15.7391	9.51163	6.45614	153.265	202.039	135.982	97.4627	7.08497	1.13664	1.53525	1.14668	0.886169	167.987	158.212	168.022	0.235011
CCCCCCO	0	0	8.05468	1.84776	1.15067	2.73919	16.7999	1	0	1	0	46	20	16	12	5	0	0	48	80.5	68.25	56	46	28	294	2.19048	0.416667	1.71429	2.2	1.83784	1.5	1.67708	14	15.7	9.40541	6.33333	152.032	199.695	133.343	94.762	7.1033	1.12387	1.51473	1.12485	0.864377	168.336	158.89	168.715	0.230749
CCCCCCCCCO	0	0	12.0533	1.91899	1.20533	3.10518	32.3255	1	0	1	0	58	32	28	24	20	16	12	63.75	117.25	105	92.75	80.5	68.25	408	1.93333	0.426667	1.8	2.34483	1.94545	1.6	1.56333	13.6	15.7931	9.65455	6.61333	154.991	205.272	139.533	100.92	7.06151	1.15452	1.56354	1.17604	0.914062	167.498	157.301	167.136	0.243536
CCCCCCCCO	0	0	10.6275	1.90211	1.18083	2.99741	26.6628	1	0	1	0	54	28	24	20	16	12	5	58.5	105	92.75	80.5	68.25	56	370	2	0.424242	1.77778	2.30769	1.91837	1.57576	1.59091	13.7037	15.7692	9.59184	6.54545	154.223	203.842	137.975	99.4269	7.07164	1.14657	1.55103	1.16316	0.902017	167.716	157.701	167.519	0.239274
CCCCCO	0	0	6.98792	1.80194	1.16465	2.57983	12.6289	1	0	1	0	42	16	12	5	0	0	0	42.75	68.25	56	46	28	3	256	2.33333	0.410256	1.66667	2.11765	1.77419	1.4359	1.75	14.2222	15.6471	9.25806	6.15385	150.388	196.524	129.682	90.8148	7.13009	1.10684	1.48698	1.09457	0.832527	168.802	159.83	169.727	0.226485
CCCCC(=O)C	0	0	7.72741	1.93185	1.10392	2.75223	16.8195	1	0	1	0	66	24	18	7	0	0	0	46	94.3333	67.1667	57.5	39	9	292	3.47368	0.615385	1.89474	2.22222	1.9697	1.5641	2.4188	15.3684	16.6667	10.8182	7.84615	164.763	210.953	140.744	109.085	7.38338	1.19537	1.59147	1.14787	0.933876	166.591	158.616	166.627	0.126107
CCCCCCCC(=O)C	0	0	11.3426	1.96962	1.13426	3.11424	33.8064	1	0	1	0	78	36	32	28	24	18	7	61.75	131.083	103.833	91.5833	79.3333	67.1667	406	2.78571	0.545455	1.92857	2.37037	2.03922	1.65152	1.98611	14.5	16.4444	10.5882	7.54545	163.841	213.19	144.807	110.223	7.22131	1.20523	1.61831	1.19495	0.961905	166.254	156.999	165.687	0.138901
CCCCCCC(=O)C	0	0	10.2517	1.96157	1.13907	3.0075	27.5514	1	0	1	0	74	32	28	24	18	7	0	56.5	118.833	91.5833	79.3333	67.1667	57.5	368	2.96	0.561404	1.92	2.33333	2.02222	1.63158	2.0848	14.72	16.5	10.6444	7.61404	164.075	212.631	143.814	109.963	7.25828	1.20273	1.6116	1.18344	0.955513	166.34	157.394	165.901	0.134639
CCCC(=O)C	0	0	6.15537	1.90211	1.02589	2.5951	12.3912	1	0	1	0	62	18	7	0	0	0	0	40.75	82.1667	57.5	39	9	0	254	3.875	0.6	1.875	2.13333	1.92593	1.46667	2.73889	15.875	16.8	10.963	8.06667	165.301	209.611	138.185	108.25	7.50223	1.18961	1.57536	1.11822	0.913321	166.787	159.634	167.317	0.121768
CCCC(=O)C(=O)C	0	0	8.64705	2.07431	1.08088	2.90031	21.2984	2	0	2	0	114	80	24	7	0	0	0	55.1944	158	102.667	72.5	39	9	354	6.33333	2.35294	2.22222	2.58824	2.16667	1.79412	4.64706	19.6667	19.7647	14.2667	12.8824	182.484	227.671	158.666	132.143	7.82432	1.24811	1.63286	1.18865	0.985601	165.603	158.12	165.836	0.261697
CCCCC(=O)CC	0	0	9.40926	1.98904	1.17616	2.88852	22.1293	1	0	1	0	70	34	22	10	1	0	0	51.1667	112.083	94.4167	69.5	52	24	330	3.18182	0.708333	1.90909	2.33333	1.97436	1.66667	2.33507	15	16.5714	10.7179	8.33333	164.372	211.912	142.515	110.719	7.30419	1.19955	1.60297	1.16839	0.935613	166.448	157.911	166.858	0.131183
CCCCCC(=O)CC	0	0	10.4721	2	1.16357	3.00797	28.5209	1	0	1	0	74	38	28	22	10	1	0	56.4167	124.333	106.583	79.4167	69.5	52	368	2.96	0.666667	1.92	2.375	2	1.68421	2.18129	14.72	16.5	10.6444	8.14035	164.075	212.631	143.814	110.9	7.25414	1.20273	1.6116	1.18344	0.946157	166.34	157.394	166.458	0.135453
CCC(=O)C(=O)CC	0	0	9.33174	2.09529	1.16647	2.90084	20.4907	2	0	2	0	114	84	16	1	0	0	0	55.1111	163.583	120	67	24	9	354	6.33333	2.47059	2.22222	2.64706	2.13333	1.85294	4.81127	19.6667	19.7647	14.2667	13.7647	182.484	227.671	158.666	133.714	7.81739	1.24811	1.63286	1.18865	0.969916	165.603	158.12	166.77	0.262486
CCCCCCC(=O)OCC=C	0	0	14.4457	2.03969	1.20381	3.29899	53.1137	2	0	2	0	126	82	74	60	42	26	12	78.25	145	143.25	130.667	112.167	93.25	506	4.2	1.24242	2.06667	2.55172	2.13462	1.81818	2.19697	16.8667	18.6207	12.6923	9.45455	174.249	219.365	151.758	118.768	7.35387	1.23928	1.59907	1.19215	0.972169	165.579	157.56	165.697	0.442819
CCCCCC(=O)OCCCCC	0	0	15.5055	2.0457	1.19273	3.3798	62.8616	2	0	2	0	122	80	76	66	44	22	12	80.75	160.917	158.667	147.5	135.667	113.25	546	3.48571	0.963855	2	2.5	2.0625	1.75904	1.93876	15.6	17.6471	11.5938	8.53012	165.009	213.06	144.413	111.19	7.29084	1.19274	1.57694	1.16178	0.933743	166.681	158.304	167.021	0.431545
CCCCOC(=O)C(C)OC(=O)CCC	0	0	17.2502	2.1804	1.15001	3.53689	86.7578	4	0	4	0	208	196	152	153	76	47	26	99.3889	229.861	228.583	250	160.083	170.333	672	5.94286	2.57895	2.28571	2.76471	2.29032	2.01316	3.02449	19.2	20.4706	14.9677	12.6711	175.598	220.566	153.63	128.712	7.78807	1.20408	1.54759	1.13396	0.954856	166.711	159.949	167.505	0.849547
CCCCOC=O	0	0	8.05468	1.84776	1.15067	2.73919	16.7999	2	0	2	0	94	32	24	15	6	0	0	50.75	62.75	67.5	52.5	38	24	318	5.52941	1	1.88235	2.3125	1.89286	1.625	1.96094	18.7059	19.5	12	8.4375	168.306	207.882	135.564	107.142	7.29879	1.15747	1.47001	1.05829	0.903535	167.885	162.858	167.405	0.424312
CCCCCCCCCC(=O)O	1	0	13.9103	1.97964	1.15919	3.29863	47.9973	2	0	2	0	110	52	48	44	40	36	32	78.9167	152.583	135.333	123.083	110.833	98.5833	508	3.4375	0.65	2	2.51613	2.08621	1.6875	1.90729	15.875	17.4839	11.6379	7.675	165.301	215.455	149.697	108.857	7.20499	1.18961	1.59584	1.21744	0.945313	166.787	156.086	166.341	0.514845
CCOC(=O)C(C)C	0	0	8.64705	2.07431	1.08088	2.90031	21.2984	2	0	2	0	104	46	13	2	0	0	0	55.6389	116.167	117.833	54	39	18	356	5.2	1.21053	2.1	2.42105	2.08824	1.78947	3.05702	17.8	18.9474	13.5882	11.7895	167.344	209.426	144.112	125.002	7.70723	1.16776	1.5019	1.08594	0.944035	167.534	162.233	166.025	0.409223
CC(=CCC/C(=C/CO)/C)C	0	0	12.1336	2.04781	1.10306	3.21922	36.1266	1	0	1	0	90	58	51	40	31	24	10	73.4167	116.583	121.194	123.833	91.1667	71.3333	442	3.10345	1.03571	2.06897	2.39286	2.28571	1.94643	2.08185	15.2414	17.2143	11.8367	10.1786	172.795	219.533	159.768	146.683	7.20087	1.25984	1.63945	1.27262	1.22713	164.894	156.849	155.616	0.257758
CCCCCCC=O	0	0	9.51754	1.87939	1.18969	2.87661	21.483	1	0	1	0	66	28	24	20	15	6	0	52	91	78.75	66.5	54.5	44	330	3	0.54902	1.81818	2.33333	1.92308	1.56863	1.78431	15	16.5714	9.94872	6.90196	164.372	211.912	141.146	101.992	7.11243	1.19955	1.60297	1.18207	0.911884	166.448	157.097	167.282	0.142132
CCCCCCC(=O)O	1	0	10.2517	1.96157	1.13907	3.0075	27.5514	2	0	2	0	98	40	36	32	26	11	0	63.1667	115.833	98.5833	86.3333	74.1667	66.5	394	4.26087	0.754717	2	2.45455	2.05	1.64151	2.18553	17.1304	18.0909	12.3	7.96226	166.634	214.552	148.545	107.324	7.31593	1.17536	1.56468	1.18871	0.916236	167.274	157.01	167.367	0.502058
CCCCCC=O	0	0	8.05468	1.84776	1.15067	2.73919	16.7999	1	0	1	0	62	24	20	15	6	0	0	46.75	78.75	66.5	54.5	44	24	292	3.26316	0.571429	1.78947	2.27778	1.87879	1.52381	1.875	15.3684	16.6667	9.90909	6.85714	164.763	210.953	139.125	99.8754	7.13927	1.19537	1.59147	1.16403	0.892489	166.591	157.654	167.914	0.137869
CCCCCCOC(=O)C	0	0	11.3426	1.96962	1.13426	3.11424	33.8064	2	0	2	0	110	44	40	36	28	18	7	65.0833	119.083	97.8333	91.5833	80.3333	65.1667	432	4.23077	0.785714	2	2.4	2.02174	1.73214	2.12649	16.6154	18.24	12.1522	8.5	166.087	211.403	141.343	111.482	7.43894	1.18121	1.54273	1.11502	0.925717	167.075	159.975	167.851	0.416054
CCCCCCCCC=O	0	0	12.0533	1.91899	1.20533	3.10518	32.3255	1	0	1	0	74	36	32	28	24	20	15	62.5	115.5	103.25	91	78.75	66.5	406	2.64286	0.521739	1.85714	2.40741	1.98039	1.62319	1.67391	14.5	16.4444	10	6.95652	163.841	213.19	143.76	104.568	7.07977	1.20523	1.61831	1.20541	0.935495	166.254	156.376	166.511	0.150656
CCCCCCCCCS	0	0	12.0533	1.91899	1.20533	3.10518	32.3255	1	0	0	1	33.3086	23.1111	19.1111	15.1111	11.1111	7.11111	3.11111	51.8673	100.614	88.3642	76.1142	63.8642	51.6142	600	1.11029	0.308148	1.8	2.34483	1.94545	1.6	1.34152	20	17.7241	10.8182	7.46667	167.67	214.037	145.14	105.031	6.98781	1.41341	1.73259	1.29062	0.998083	164.894	155.023	165.465	0.080718
CCCCCCCCC(=O)O	1	0	12.7849	1.97538	1.16226	3.21068	40.6273	2	0	2	0	106	48	44	40	36	32	26	73.6667	140.333	123.083	110.833	98.5833	86.3333	470	3.65517	0.676056	2	2.5	2.07692	1.67606	1.97653	16.2069	17.6429	11.8077	7.74648	165.653	215.219	149.401	108.476	7.2326	1.18585	1.58768	1.21007	0.938078	166.916	156.323	166.596	0.510582
CCCCCCCCS	0	0	10.6275	1.90211	1.18083	2.99741	26.6628	1	0	0	1	29.3086	19.1111	15.1111	11.1111	7.11111	3.11111	0.555556	46.6173	88.3642	76.1142	63.8642	51.6142	39.3642	562	1.08551	0.289562	1.77778	2.30769	1.91837	1.57576	1.33885	20.8148	17.9231	10.898	7.51515	168.312	213.618	144.269	104.099	6.98789	1.43423	1.73959	1.29176	0.997495	164.822	155.144	165.62	0.0764557
CCCCCCCC(=O)O	1	0	11.3426	1.96962	1.13426	3.11424	33.8064	2	0	2	0	102	44	40	36	32	26	11	68.4167	128.083	110.833	98.5833	86.3333	74.1667	432	3.92308	0.709677	2	2.48	2.06522	1.66129	2.06586	16.6154	17.84	12.0217	7.83871	166.087	214.926	149.029	107.983	7.26822	1.18121	1.57756	1.20078	0.928742	167.075	156.622	166.925	0.50632
CCCCC(=O)O	1	0	7.72741	1.93185	1.10392	2.75223	16.8195	2	0	2	0	90	32	26	11	0	0	0	52.6667	91.3333	74.1667	66.5	43	3	318	5.29412	0.914286	2	2.375	2	1.57143	2.60952	18.7059	18.875	13.2143	8.4	168.306	213.386	146.953	104.988	7.48499	1.15747	1.52443	1.14903	0.871927	167.885	158.285	168.929	0.493522
CC(=CCOC(=O)C)C	0	0	9.4641	2	1.05157	3.01748	23.6544	2	0	2	0	120	54	49	36	14	0	0	62.0833	100.333	90.9444	75.6667	54	66	392	5.71429	1.63636	2.19048	2.35	2.23529	1.9697	3.0404	18.6667	19.8	14.4706	12.303	179.543	220.131	153.194	151.547	7.82068	1.24496	1.56625	1.13522	1.16699	165.594	161.459	158.673	0.417074
CCC(=O)O	1	0	5.22625	1.84776	1.04525	2.40858	8.62987	2	0	2	0	82	11	0	0	0	0	0	42.1667	71.5	43	3	0	0	242	7.45455	0.647059	2	2.2	1.8125	1.41176	4.20588	22	20.6	15.5	9.76471	171.803	210.819	142.975	97.7045	8.01205	1.12007	1.4359	1.04985	0.733787	169.163	161.474	173.8	0.484067
CCC(C)CC(=O)O	1	0	8.56519	2.04208	1.07065	2.89977	19.9377	2	0	2	0	96	48	37	11	0	0	0	59.1667	108.333	113	115.5	46	3	356	4.8	1.09091	2.1	2.47368	2.23529	1.70455	2.46212	17.8	18.4211	13.4118	9.38636	167.344	214.061	154.511	122.919	7.43814	1.16776	1.54773	1.20197	1.0127	167.534	157.696	163.776	0.4979
CCCC(C)C(=O)O	1	0	8.64705	2.07431	1.08088	2.90031	21.2984	2	0	2	0	96	46	27	11	0	0	0	59.1389	119.5	128.167	84.5	52	3	356	4.8	1.04545	2.1	2.52632	2.17647	1.75	2.71591	17.8	18.4211	13.4118	10.2955	167.344	214.061	154.511	122.131	7.43597	1.16776	1.54773	1.20197	0.980793	167.534	157.696	164.373	0.49875
C(C(=O)O)C(CC(=O)O)(C(=O)O)O	3	0	13.3339	2.32685	1.02568	3.41614	49.5968	7	0	7	0	280	275	346	330	121	0	0	113.333	298.639	382.944	486	230.333	28	672	13.3333	6.11111	3.14286	3.7	3.51613	2.48889	6.63642	32	28.6	28.3226	21.2444	204.977	251.185	223.559	177.57	8.86486	1.18061	1.49566	1.36064	1.09881	168.489	154.12	162.955	1.68831
CCCCCCCCCCCC(=O)O	1	0	16.4715	1.98542	1.17653	3.45425	64.3251	2	0	2	0	118	60	56	52	48	44	40	89.4167	177.083	159.833	147.583	135.333	123.083	584	3.10526	0.612245	2	2.54054	2.1	1.70408	1.80697	15.3684	17.2432	11.3857	7.57143	164.763	215.814	150.136	109.41	7.16499	1.19537	1.60819	1.22838	0.955797	166.591	155.734	165.971	0.523369
CCCCCCCCCCCCCC(=O)O	1	0	19.0287	1.98904	1.1893	3.58889	82.685	2	0	2	0	126	68	64	60	56	52	48	99.9167	201.583	184.333	172.083	159.833	147.583	660	2.86364	0.586207	2	2.55814	2.10976	1.71552	1.73779	15	17.0698	11.2073	7.5	164.372	216.072	150.446	109.791	7.1374	1.19955	1.61709	1.23612	0.963028	166.448	155.485	165.716	0.531894
CCCCCCCCCCCCCCCC(=O)O	1	0	21.5834	1.99147	1.19908	3.70753	102.989	2	0	2	0	134	76	72	68	64	60	56	110.417	226.083	208.833	196.583	184.333	172.083	736	2.68	0.567164	2	2.57143	2.11702	1.72388	1.68719	14.72	16.9388	11.0745	7.44776	164.075	216.267	150.678	110.07	7.11723	1.20273	1.62381	1.24189	0.968315	166.34	155.3	165.53	0.540418
CC(=O)O	1	0	3.4641	1.73205	0.866025	2.17806	5.58363	2	0	2	0	78	0	0	0	0	0	0	37	48	3	0	0	0	204	9.75	0	2	1.85714	1.8	1	6	25.5	22.5714	18.7	7.75	175.519	207.886	137.405	86.104	9.17698	1.08033	1.33471	0.91099	0.607115	170.52	165.938	181.177	0.478059
CCCCC(C)C(=O)O	1	0	10.1751	2.08397	1.13056	3.01844	28.7471	2	0	2	0	100	51	35	27	11	0	0	64.3889	131.833	139.667	91.1667	81.5	52	394	4.34783	0.962264	2.08696	2.54545	2.175	1.77358	2.48742	17.1304	18.0909	12.925	9.75472	166.634	214.552	154.173	120.388	7.35976	1.17536	1.56468	1.21387	0.984461	167.274	157.146	164.365	0.503026
CCCC(C)CC(=O)O	1	0	9.50761	2.06082	1.0564	3.01797	25.8853	2	0	2	0	100	54	44	26	11	0	0	64.4167	119.917	124.167	129.167	78.5	43	394	4.34783	1.01887	2.08696	2.5	2.25	1.71698	2.26258	17.1304	18.0909	12.925	9	166.634	214.552	154.173	121.042	7.36157	1.17536	1.56468	1.21387	1.01095	167.274	157.146	163.87	0.502193
CCC/C(=C/C(=O)O)/C	1	0	9.50761	2.06082	1.0564	3.01797	25.8853	2	0	2	0	112	68	45	26	11	0	0	65.4167	102.667	103	122.667	75.5	43	392	5.33333	1.7	2.19048	2.5	2.29412	1.85	2.56667	18.6667	19.3	14.2941	10.75	179.543	224.534	163.592	139.366	7.39303	1.24496	1.60979	1.25125	1.12361	165.594	156.921	160.196	0.511921
CCCC(C)(CC(=O)O)O	1	0	10.0984	2.20893	1.00984	3.14268	32.0675	3	0	3	0	132	96	104	26	11	0	0	76.1667	174.333	219	166.167	82.5	43	458	5.5	1.71429	2.33333	2.69565	2.58537	1.80357	3.1131	19.0833	19.4783	15.8293	11.2143	168.707	216.963	166.966	133.784	7.79674	1.15319	1.52972	1.22794	1.03578	168.032	157.064	163.336	0.702559
CCCCCC(C)C(=O)O	1	0	11.2396	2.08862	1.12396	3.12408	38.7047	2	0	2	0	104	55	40	35	27	11	0	69.6389	144.083	152	102.667	88.1667	81.5	432	4	0.887097	2.07692	2.56	2.17391	1.77419	2.32392	16.6154	17.84	12.5652	9.37097	166.087	214.926	153.923	119.151	7.30568	1.18121	1.57756	1.22266	0.987064	167.075	156.74	164.36	0.507289
CCCCC(CC)CCC(=O)O	1	0	13.8414	2.09854	1.15345	3.30682	45.793	2	0	2	0	112	62	68	66	44	26	11	80.25	156.389	151.583	156.083	177.833	141.167	508	3.5	0.775	2.0625	2.58065	2.22414	1.875	1.95486	15.875	17.4839	12.069	8.675	165.301	215.455	153.578	120.759	7.23552	1.18961	1.59584	1.23479	1.02064	166.787	156.18	164.093	0.514353
CCCCCCCCCCC(=O)O	1	0	15.3226	1.98289	1.17866	3.37946	55.9011	2	0	2	0	114	56	52	48	44	40	36	84.1667	164.833	147.583	135.333	123.083	110.833	546	3.25714	0.629213	2	2.52941	2.09375	1.69663	1.85206	15.6	17.3529	11.5	7.61798	165.009	215.65	149.937	109.161	7.18297	1.19274	1.60256	1.22342	0.951085	166.681	155.894	166.138	0.519107
C[C@H](C(=O)N[C@H](C)C(=O)O)N	1	1	11.829	2.17533	1.07536	3.2365	33.0748	5	2	3	0	174	142	101	119	44	0	0	87.1111	223.056	195.889	183.333	143.667	87	518	7.56522	2.95833	2.52174	2.95455	2.59459	2.08333	4.64699	22.5217	22.3182	18.7297	15.5625	176.083	219.368	171.411	140.704	8.11001	1.14862	1.46946	1.19939	0.998552	172.114	162.936	171.52	0.927539
C(C(=O)C(=O)O)O	1	0	7.66299	2.05288	1.09471	2.76632	15.7116	4	0	4	0	158	138	55	0	0	0	0	62.6111	192.167	121.167	21	1	0	368	14.3636	9.2	2.72727	3.2	2.5	1.8	12.8111	33.4545	29.2	27.2143	25.7333	205.495	245.145	200.544	154.968	9.36518	1.15618	1.42318	1.1498	0.859689	169.26	160.481	170.284	0.879996
C([C@@H](C(=O)O)O)O	1	0	7.66299	2.05288	1.09471	2.76632	15.7116	4	0	4	0	140	122	55	0	0	0	0	65.2222	195.667	142.167	23	1	0	370	10.7692	5.30435	2.46154	3	2.44444	1.65217	8.50725	28.4615	25.5	22.6111	18.4783	178.663	220.684	179.658	125.795	8.83834	1.04671	1.32334	1.10959	0.785242	171.669	160.627	172.644	0.928135
CC(=O)N[C@@H](CCC(=O)O)C(=O)O	2	0	14.1893	2.18468	1.09149	3.40101	50.0575	6	1	5	0	240	161	181	239	193	77	0	102.639	218.25	204.778	295.111	304	159.667	632	10	3.22	2.70833	3.17391	2.81579	2.3	4.365	26.3333	25	21.2632	15.8	192.992	236.615	184.892	150.786	8.29182	1.20163	1.52289	1.24786	1.03831	169.173	159.448	169.113	1.25994
C(C(=O)O)N	1	1	5.22625	1.84776	1.04525	2.40858	8.62987	3	1	2	0	90	33	0	0	0	0	0	47.1667	93.8333	32	2	0	0	254	9	2.35714	2.1	2.33333	1.92308	1.35714	6.70238	25.4	23.1111	19.0769	12.4286	167.855	203.934	150.203	95.5378	8.4946	1.02973	1.28149	1.00637	0.682666	176.032	168.194	180.058	0.627558
C(CC(=O)O)C(=O)C(=O)O	2	0	10.9157	2.10672	1.09157	3.13297	30.0904	5	0	5	0	214	146	106	154	121	0	0	83.0278	216.944	136.944	167.5	181.333	26	506	13.375	5.03448	2.875	3.33333	2.73913	2.13793	7.48084	31.625	28.2667	25.4783	19.1724	211.628	255.379	205.619	154.89	8.67373	1.23926	1.5584	1.29191	0.98365	166.921	155.322	166.805	1.13539
C(=O)(N)N	0	0	3.4641	1.73205	0.866025	2.17806	5.58363	3	2	1	0	70	0	0	0	0	0	0	41	44	4	0	0	0	202	8.75	0	2	1.85714	1.88889	1	5.5	25.25	22.8571	20.7778	7.5	156.359	184.659	135.927	84.4899	8.87501	0.953819	1.13532	0.9242	0.63412	184.3	176.602	191.413	0.508992
CCCCCCCCCCCCCCCCCC(=O)NCCO	0	0	28.3391	2.04592	1.23213	3.95433	512.278	3	1	2	0	166	126	118	122	88	84	80	138.583	299.917	281.917	297	250.583	233.333	938	2.59375	0.732558	2.01562	2.61905	2.14876	1.77326	1.7437	14.6562	17.0952	11.0992	7.88372	162.826	214.516	150.066	111.721	7.15311	1.19537	1.60713	1.23076	0.971159	167.182	156.756	166.491	0.565531
CCCCCCCCCCCCCCCC(=O)NCCO	0	0	25.7867	2.04585	1.22794	3.86287	337.011	3	1	2	0	158	118	110	114	80	76	72	128.083	275.417	257.417	272.5	226.083	208.833	862	2.72414	0.766234	2.01724	2.61404	2.14679	1.77273	1.78842	14.8621	17.2105	11.2018	7.97403	162.922	214.184	149.824	111.703	7.1725	1.19219	1.6003	1.2252	0.967508	167.352	157.055	166.744	0.557007
CCCCCCCCCCCCCCC(=O)O	1	0	20.4046	1.99037	1.20027	3.64997	92.5991	2	0	2	0	130	72	68	64	60	56	52	105.167	213.833	196.583	184.333	172.083	159.833	698	2.76596	0.576	2	2.56522	2.11364	1.72	1.71067	14.8511	17	11.1364	7.472	164.214	216.175	150.57	109.94	7.12659	1.20124	1.62067	1.2392	0.965862	166.39	155.386	165.617	0.536156
CCCCC/C=C\C/C=C\C/C=C\C/C=C\CCCC(=O)O	1	0	26.6881	1.99441	1.2131	3.90945	149.142	2	0	2	0	190	130	125	128	120	104	107	136.417	249.583	227.667	226	200.667	179.667	880	3.51852	1.03175	2.14815	2.67925	2.24468	1.86508	1.98082	16.2963	18.3774	12.5638	8.96825	183.293	231.908	167.377	127.543	7.16864	1.32022	1.71174	1.34165	1.07599	163.41	152.827	162.454	0.60104
CC(=O)NCCCNCCCCN	0	2	15.3226	1.98289	1.17866	3.37946	55.9011	4	3	1	0	122	64	64	62	58	40	36	87.6667	165.333	142.083	132.5	121.917	99.3333	556	3.58824	0.810127	2.02941	2.51515	2.13333	1.75949	2.09283	16.3529	18.303	12.25	8.59494	159.14	204.463	143.664	109.813	7.39428	1.13853	1.48854	1.14004	0.922817	171.87	164.322	171.889	0.556928
C(C(C=O)O)O	0	0	6.89898	1.93185	1.14983	2.5958	12.2612	3	0	3	0	108	82	30	0	0	0	0	54	147.833	89	9	0	0	306	9	3.90476	2.16667	2.72727	2.17647	1.42857	7.03968	25.5	23.2727	17.8235	14.5714	175.519	216.2	164.513	110.63	8.43541	1.08033	1.3745	1.08969	0.761327	170.52	161.04	172.941	0.54989
C(CCN=C(N)N)C[C@@H](C(=O)O)N	1	4	14.5278	2.09589	1.11752	3.39386	62.3643	6	4	2	0	170	109	72	71	81	101	86	104.139	211.75	181.333	145.833	136.889	130.278	592	5.86207	1.73016	2.34483	2.78571	2.44681	1.96825	3.36111	20.4138	21.0714	16.5745	12.127	167.862	213.019	164.89	128.955	7.71845	1.12974	1.45592	1.21982	0.995831	174.555	162.978	171.631	1.11773
CC(=O)NCCCCNCCCN	0	2	15.3226	1.98289	1.17866	3.37946	55.9011	4	3	1	0	122	64	62	56	52	54	36	87.6667	165.333	143.583	128.833	115.75	113.667	556	3.58824	0.810127	2.02941	2.51515	2.13333	1.75949	2.09283	16.3529	18.303	12.25	8.59494	159.14	204.463	143.664	109.813	7.39428	1.13853	1.48854	1.14004	0.922817	171.87	164.322	171.889	0.556726
CC(=O)NCCCC(=O)O	1	0	10.9879	2	1.09879	3.12321	28.1954	4	1	3	0	158	60	60	74	72	77	0	75.0833	142.917	113.833	113.778	82.6667	130.667	468	7.52381	1.42857	2.33333	2.7	2.32353	1.85714	3.40278	22.2857	22.05	16.8235	11.3571	179.786	222.294	160.671	124.896	7.94303	1.17923	1.50689	1.16281	0.938026	169.641	161.937	171.249	0.767217
C(C(C(=O)O)N)N	1	2	7.66299	2.05288	1.09471	2.76632	15.7116	4	2	2	0	108	76	33	0	0	0	0	63.5556	147.833	135.833	38	2	0	342	7.2	2.62069	2.26667	2.71429	2.31818	1.68966	5.0977	22.8	21.8571	18.1818	14	162.575	204.9	163.417	117.825	8.0496	1.042	1.33856	1.14445	0.85771	176.874	165.258	175.288	0.770594
CN(C)C(=NCCC[C@@H](C(=O)O)N)N	1	4	15.8902	2.12479	1.13502	3.47454	47.6966	6	4	2	0	184	125	79	89	111	106	102	107.556	228.5	219.833	159.889	151.611	111	630	5.75	1.89394	2.375	2.77419	2.49057	2.12121	3.46212	19.6875	20.9032	16.2453	13.8182	167.303	208.647	161.407	142.885	7.73873	1.13877	1.43994	1.1775	1.08322	173.71	168.308	167.202	1.06204
C(CNC(=O)N)C(=O)O	1	0	9.4641	2	1.05157	3.01748	23.6544	5	2	3	0	162	64	78	80	99	0	0	75.1667	126.333	115.278	86.5	153	37	442	9.52941	2.06452	2.47059	2.8125	2.44	1.90323	4.07527	26	24.6875	20.72	13.0645	181.09	220.007	168.856	127.083	8.23754	1.1213	1.39351	1.15043	0.89598	174.433	166.034	174.583	0.96486
CC(CNC(=O)N)C(=O)O	1	0	10.9157	2.10672	1.09157	3.13297	30.0904	5	2	3	0	168	83	91	89	99	0	0	81.6389	155.722	169.611	108.167	188	43	480	8.4	2.075	2.5	2.89474	2.54839	2.05	3.89306	24	23.3158	19.4839	14.225	178.211	219.637	172.906	139.101	8.01602	1.13701	1.43748	1.20822	0.996025	173.099	163.888	168.107	0.970345
CC(=O)NCCCCN	0	1	10.2517	1.96157	1.13907	3.0075	27.5514	3	2	1	0	94	40	36	34	26	21	0	64.1667	116.333	92.0833	85.3333	67	69.8333	392	4.08696	0.816327	2	2.40909	2.07692	1.69388	2.37415	17.0435	18.4091	12.5128	8.63265	159.969	203.765	142.11	108.529	7.48189	1.13136	1.47524	1.12173	0.902981	172.067	164.15	172.602	0.431685
CC(=O)CO	0	0	5.22625	1.84776	1.04525	2.40858	8.62987	2	0	2	0	82	35	0	0	0	0	0	41.5	101.167	33	3	0	0	242	7.45455	2.33333	2	2.2	1.9375	1.33333	6.74444	22	20.6	14.75	12.6667	171.803	210.819	144.28	111.985	8.45894	1.12007	1.4359	1.02101	0.815125	169.163	163.475	170.219	0.329307
[truncated: 304 more columns]
